# Supplementary material for: Deep learning-driven fragment ion series classification enables highly precise and sensitive de novo peptide sequencing
Source: Nat Commun. 2024 Jan 2;15:151. doi: 10.1038/s41467-023-44323-7 (PMC10762064; doi:10.1038/s41467-023-44323-7)
Supplement: Supplementary file 4 — Source Data File [file 41467_2023_44323_MOESM4_ESM.xlsx]

## Sheet: fig2b
ion_type		Recall	Precision	threshold	AUPRC
Bin reclassification for, b+ (AUPRC: 0.69)	all	1.0	0.008073739244091058	0.01495	0.69
Bin reclassification for, b+ (AUPRC: 0.69)	all	0.9999351407445842	0.008084235033782632	0.01501	0.69
Bin reclassification for, b+ (AUPRC: 0.69)	all	0.9999351407445842	0.008084370688610933	0.01507	0.69
Bin reclassification for, b+ (AUPRC: 0.69)	all	0.9999351407445842	0.008090403449638458	0.01514	0.69
Bin reclassification for, b+ (AUPRC: 0.69)	all	0.9998702814891685	0.008101289237992188	0.0152	0.69
Bin reclassification for, b+ (AUPRC: 0.69)	all	0.9998702814891685	0.008113564642205274	0.01525	0.69
Bin reclassification for, b+ (AUPRC: 0.69)	all	0.9998702814891685	0.008119697059875391	0.01531	0.69
Bin reclassification for, b+ (AUPRC: 0.69)	all	0.9998702814891685	0.008125838754600302	0.01537	0.69
Bin reclassification for, b+ (AUPRC: 0.69)	all	0.9998702814891685	0.008137351053643386	0.01541	0.69
Bin reclassification for, b+ (AUPRC: 0.69)	all	0.9998702814891685	0.00813780208607721	0.01553	0.69
Bin reclassification for, b+ (AUPRC: 0.69)	all	0.9998702814891685	0.008150322052976037	0.015594	0.69
Bin reclassification for, b+ (AUPRC: 0.69)	all	0.9998702814891685	0.008156497235224682	0.01567	0.69
Bin reclassification for, b+ (AUPRC: 0.69)	all	0.9998702814891685	0.008162867636157225	0.01573	0.69
Bin reclassification for, b+ (AUPRC: 0.69)	all	0.9998702814891685	0.008175213448586731	0.0158	0.69
Bin reclassification for, b+ (AUPRC: 0.69)	all	0.9998702814891685	0.00818150457741807	0.0159	0.69
Bin reclassification for, b+ (AUPRC: 0.69)	all	0.9998702814891685	0.008194307571442391	0.01596	0.69
Bin reclassification for, b+ (AUPRC: 0.69)	all	0.9998702814891685	0.008201570513502586	0.01604	0.69
Bin reclassification for, b+ (AUPRC: 0.69)	all	0.9998702814891685	0.008208754549399759	0.01608	0.69
Bin reclassification for, b+ (AUPRC: 0.69)	all	0.9998702814891685	0.008222572711576835	0.01616	0.69
Bin reclassification for, b+ (AUPRC: 0.69)	all	0.9998702814891685	0.008229556364133313	0.01622	0.69
Bin reclassification for, b+ (AUPRC: 0.69)	all	0.9998702814891685	0.008236217451954953	0.01628	0.69
Bin reclassification for, b+ (AUPRC: 0.69)	all	0.9998702814891685	0.00824275270298233	0.01634	0.69
Bin reclassification for, b+ (AUPRC: 0.69)	all	0.9998702814891685	0.008243268389611001	0.0164	0.69
Bin reclassification for, b+ (AUPRC: 0.69)	all	0.9998702814891685	0.008249722128424028	0.01646	0.69
Bin reclassification for, b+ (AUPRC: 0.69)	all	0.9998702814891685	0.008263328744977465	0.01653	0.69
Bin reclassification for, b+ (AUPRC: 0.69)	all	0.9998702814891685	0.008270412887595132	0.01659	0.69
Bin reclassification for, b+ (AUPRC: 0.69)	all	0.9998702814891685	0.008277562522014795	0.01666	0.69
Bin reclassification for, b+ (AUPRC: 0.69)	all	0.9998702814891685	0.008290966901208095	0.01678	0.69
Bin reclassification for, b+ (AUPRC: 0.69)	all	0.9998702814891685	0.008298344206877247	0.01685	0.69
Bin reclassification for, b+ (AUPRC: 0.69)	all	0.9998702814891685	0.00831298585886474	0.0169	0.69
Bin reclassification for, b+ (AUPRC: 0.69)	all	0.9998702814891685	0.008320357511988579	0.01698	0.69
Bin reclassification for, b+ (AUPRC: 0.69)	all	0.9998702814891685	0.00832786371604448	0.01704	0.69
Bin reclassification for, b+ (AUPRC: 0.69)	all	0.9998702814891685	0.008342718169710673	0.0171	0.69
Bin reclassification for, b+ (AUPRC: 0.69)	all	0.9998702814891685	0.008350242176522906	0.01724	0.69
Bin reclassification for, b+ (AUPRC: 0.69)	all	0.9998702814891685	0.00835804711431592	0.0173	0.69
Bin reclassification for, b+ (AUPRC: 0.69)	all	0.9998702814891685	0.008365485318616677	0.01738	0.69
Bin reclassification for, b+ (AUPRC: 0.69)	all	0.9998702814891685	0.008373382464129595	0.01744	0.69
Bin reclassification for, b+ (AUPRC: 0.69)	all	0.9998702814891685	0.008380620196337882	0.0175	0.69
Bin reclassification for, b+ (AUPRC: 0.69)	all	0.9998702814891685	0.008396290077225609	0.01758	0.69
Bin reclassification for, b+ (AUPRC: 0.69)	all	0.9998702814891685	0.0084046853831203	0.01764	0.69
Bin reclassification for, b+ (AUPRC: 0.69)	all	0.9998702814891685	0.008404699129653496	0.01772	0.69
Bin reclassification for, b+ (AUPRC: 0.69)	all	0.9998702814891685	0.008420174116703745	0.01778	0.69
Bin reclassification for, b+ (AUPRC: 0.69)	all	0.9998054222337528	0.008428135044803343	0.01785	0.69
Bin reclassification for, b+ (AUPRC: 0.69)	all	0.9998054222337528	0.008436737874960047	0.01791	0.69
Bin reclassification for, b+ (AUPRC: 0.69)	all	0.9998054222337528	0.008453305563278599	0.01802	0.69
Bin reclassification for, b+ (AUPRC: 0.69)	all	0.9998054222337528	0.008462062075250047	0.0181	0.69
Bin reclassification for, b+ (AUPRC: 0.69)	all	0.9996757037229212	0.00847809106810856	0.01816	0.69
Bin reclassification for, b+ (AUPRC: 0.69)	all	0.9996757037229212	0.008478757996454027	0.01826	0.69
Bin reclassification for, b+ (AUPRC: 0.69)	all	0.9996757037229212	0.00848747968715325	0.01834	0.69
Bin reclassification for, b+ (AUPRC: 0.69)	all	0.9996757037229212	0.008495704193172679	0.0184	0.69
Bin reclassification for, b+ (AUPRC: 0.69)	all	0.9996757037229212	0.0085133295221367	0.01851	0.69
Bin reclassification for, b+ (AUPRC: 0.69)	all	0.9996108444675055	0.008522144470586935	0.01859	0.69
Bin reclassification for, b+ (AUPRC: 0.69)	all	0.9994162667012583	0.00853869176092993	0.01866	0.69
Bin reclassification for, b+ (AUPRC: 0.69)	all	0.9994162667012583	0.008548099075624798	0.01875	0.69
Bin reclassification for, b+ (AUPRC: 0.69)	all	0.9994162667012583	0.00855777903169194	0.01883	0.69
Bin reclassification for, b+ (AUPRC: 0.69)	all	0.9994162667012583	0.008576068710957153	0.0189	0.69
Bin reclassification for, b+ (AUPRC: 0.69)	all	0.9994162667012583	0.008585477288239473	0.01901	0.69
Bin reclassification for, b+ (AUPRC: 0.69)	all	0.9994162667012583	0.008603880875698517	0.01909	0.69
Bin reclassification for, b+ (AUPRC: 0.69)	all	0.9994162667012583	0.008613610611583682	0.01917	0.69
Bin reclassification for, b+ (AUPRC: 0.69)	all	0.9994162667012583	0.008622855687900638	0.01927	0.69
Bin reclassification for, b+ (AUPRC: 0.69)	all	0.9994162667012583	0.00863245430832803	0.01935	0.69
Bin reclassification for, b+ (AUPRC: 0.69)	all	0.9993514074458425	0.008641508629730872	0.01942	0.69
Bin reclassification for, b+ (AUPRC: 0.69)	all	0.9993514074458425	0.008651266050574646	0.01953	0.69
Bin reclassification for, b+ (AUPRC: 0.69)	all	0.9993514074458425	0.008670944737921708	0.0196	0.69
Bin reclassification for, b+ (AUPRC: 0.69)	all	0.9992865481904267	0.008680386338321536	0.01968	0.69
Bin reclassification for, b+ (AUPRC: 0.69)	all	0.9992865481904267	0.008700041955806927	0.01976	0.69
Bin reclassification for, b+ (AUPRC: 0.69)	all	0.9992865481904267	0.00870051851860218	0.01979	0.69
Bin reclassification for, b+ (AUPRC: 0.69)	all	0.9992216889350111	0.008710578779116775	0.01988	0.69
Bin reclassification for, b+ (AUPRC: 0.69)	all	0.9991568296795953	0.008720619212081723	0.01994	0.69
Bin reclassification for, b+ (AUPRC: 0.69)	all	0.9991568296795953	0.008741725011037102	0.02002	0.69
Bin reclassification for, b+ (AUPRC: 0.69)	all	0.9990919704241795	0.008752019117627841	0.02014	0.69
Bin reclassification for, b+ (AUPRC: 0.69)	all	0.9990271111687637	0.008772824122617916	0.02022	0.69
Bin reclassification for, b+ (AUPRC: 0.69)	all	0.9989622519133481	0.00878379611464445	0.0203	0.69
Bin reclassification for, b+ (AUPRC: 0.69)	all	0.9989622519133481	0.008784572643259771	0.0204	0.69
Bin reclassification for, b+ (AUPRC: 0.69)	all	0.9988973926579323	0.008795485125173329	0.0205	0.69
Bin reclassification for, b+ (AUPRC: 0.69)	all	0.9988325334025165	0.00881753429677301	0.02057	0.69
Bin reclassification for, b+ (AUPRC: 0.69)	all	0.9988325334025165	0.008829348755262492	0.02069	0.69
Bin reclassification for, b+ (AUPRC: 0.69)	all	0.9988325334025165	0.008851790562036969	0.02077	0.69
Bin reclassification for, b+ (AUPRC: 0.69)	all	0.9987676741471008	0.008863662265630127	0.02084	0.69
Bin reclassification for, b+ (AUPRC: 0.69)	all	0.998702814891685	0.008875014913690797	0.02097	0.69
Bin reclassification for, b+ (AUPRC: 0.69)	all	0.9985082371254378	0.008896828001978743	0.02104	0.69
Bin reclassification for, b+ (AUPRC: 0.69)	all	0.9985082371254378	0.008909323973575854	0.02112	0.69
Bin reclassification for, b+ (AUPRC: 0.69)	all	0.9983785186146064	0.008932778707570317	0.02126	0.69
Bin reclassification for, b+ (AUPRC: 0.69)	all	0.9983136593591906	0.008945009577297157	0.02133	0.69
Bin reclassification for, b+ (AUPRC: 0.69)	all	0.9982488001037748	0.008957494532151184	0.02141	0.69
Bin reclassification for, b+ (AUPRC: 0.69)	all	0.9982488001037748	0.008970499523527818	0.02153	0.69
Bin reclassification for, b+ (AUPRC: 0.69)	all	0.9982488001037748	0.008994987913952956	0.02162	0.69
Bin reclassification for, b+ (AUPRC: 0.69)	all	0.9982488001037748	0.009020757530289959	0.0217	0.69
Bin reclassification for, b+ (AUPRC: 0.69)	all	0.9982488001037748	0.009021667006642423	0.02179	0.69
Bin reclassification for, b+ (AUPRC: 0.69)	all	0.9982488001037748	0.009021677583027453	0.02184	0.69
Bin reclassification for, b+ (AUPRC: 0.69)	all	0.9982488001037748	0.009035553974387425	0.0219	0.69
Bin reclassification for, b+ (AUPRC: 0.69)	all	0.998183940848359	0.009061090828162506	0.02199	0.69
Bin reclassification for, b+ (AUPRC: 0.69)	all	0.998183940848359	0.00907406239110683	0.02206	0.69
Bin reclassification for, b+ (AUPRC: 0.69)	all	0.998183940848359	0.009088133637491533	0.02211	0.69
Bin reclassification for, b+ (AUPRC: 0.69)	all	0.998183940848359	0.009088412716691321	0.0222	0.69
Bin reclassification for, b+ (AUPRC: 0.69)	all	0.998183940848359	0.009116094260059245	0.02228	0.69
Bin reclassification for, b+ (AUPRC: 0.69)	all	0.998183940848359	0.00913050752332462	0.02238	0.69
Bin reclassification for, b+ (AUPRC: 0.69)	all	0.998183940848359	0.009157814311182412	0.0225	0.69
Bin reclassification for, b+ (AUPRC: 0.69)	all	0.9981190815929433	0.009171720181777546	0.02258	0.69
Bin reclassification for, b+ (AUPRC: 0.69)	all	0.9981190815929433	0.009186365807067812	0.02267	0.69
Bin reclassification for, b+ (AUPRC: 0.69)	all	0.9981190815929433	0.009213894186008221	0.02281	0.69
Bin reclassification for, b+ (AUPRC: 0.69)	all	0.9981190815929433	0.009228979318906243	0.02289	0.69
Bin reclassification for, b+ (AUPRC: 0.69)	all	0.9981190815929433	0.009229748711409766	0.02296	0.69
Bin reclassification for, b+ (AUPRC: 0.69)	all	0.9980542223375276	0.00925725953113316	0.0231	0.69
Bin reclassification for, b+ (AUPRC: 0.69)	all	0.9980542223375276	0.009272208741593521	0.02321	0.69
Bin reclassification for, b+ (AUPRC: 0.69)	all	0.9980542223375276	0.009288293840378726	0.02328	0.69
Bin reclassification for, b+ (AUPRC: 0.69)	all	0.9979893630821118	0.009317300495808516	0.02342	0.69
Bin reclassification for, b+ (AUPRC: 0.69)	all	0.9979893630821118	0.00933283030952947	0.02351	0.69
Bin reclassification for, b+ (AUPRC: 0.69)	all	0.9979245038266961	0.009363049727737655	0.0236	0.69
Bin reclassification for, b+ (AUPRC: 0.69)	all	0.9979245038266961	0.00937888221474751	0.02368	0.69
Bin reclassification for, b+ (AUPRC: 0.69)	all	0.9979245038266961	0.009378887931859509	0.02374	0.69
Bin reclassification for, b+ (AUPRC: 0.69)	all	0.9978596445712803	0.00939415199536429	0.02383	0.69
Bin reclassification for, b+ (AUPRC: 0.69)	all	0.9977299260604489	0.009423519285961511	0.02391	0.69
Bin reclassification for, b+ (AUPRC: 0.69)	all	0.9977299260604489	0.009440052628155327	0.02406	0.69
Bin reclassification for, b+ (AUPRC: 0.69)	all	0.9977299260604489	0.009470885170365729	0.02415	0.69
Bin reclassification for, b+ (AUPRC: 0.69)	all	0.9977299260604489	0.00947215065787205	0.02425	0.69
Bin reclassification for, b+ (AUPRC: 0.69)	all	0.9976650668050331	0.009487506861819909	0.02434	0.69
Bin reclassification for, b+ (AUPRC: 0.69)	all	0.9976650668050331	0.009502839978896307	0.02437	0.69
Bin reclassification for, b+ (AUPRC: 0.69)	all	0.9976650668050331	0.009503444705236903	0.02446	0.69
Bin reclassification for, b+ (AUPRC: 0.69)	all	0.9976002075496173	0.009534962147793462	0.02455	0.69
Bin reclassification for, b+ (AUPRC: 0.69)	all	0.9974704890387859	0.009550886619629528	0.02466	0.69
Bin reclassification for, b+ (AUPRC: 0.69)	all	0.9974704890387859	0.00958473223639805	0.02481	0.69
Bin reclassification for, b+ (AUPRC: 0.69)	all	0.9974056297833701	0.009602062026898011	0.02489	0.69
Bin reclassification for, b+ (AUPRC: 0.69)	all	0.9974056297833701	0.009619209896189097	0.02498	0.69
Bin reclassification for, b+ (AUPRC: 0.69)	all	0.9972759112725386	0.009652489050238017	0.02513	0.69
Bin reclassification for, b+ (AUPRC: 0.69)	all	0.9972759112725386	0.009670890343324155	0.02524	0.69
Bin reclassification for, b+ (AUPRC: 0.69)	all	0.9972759112725386	0.009688971170647761	0.02528	0.69
Bin reclassification for, b+ (AUPRC: 0.69)	all	0.9972759112725386	0.009706604986124403	0.02531	0.69
Bin reclassification for, b+ (AUPRC: 0.69)	all	0.9972759112725386	0.009707052322501915	0.02542	0.69
Bin reclassification for, b+ (AUPRC: 0.69)	all	0.9972759112725386	0.009725004253424402	0.02548	0.69
Bin reclassification for, b+ (AUPRC: 0.69)	all	0.9972759112725386	0.009725447135907684	0.02551	0.69
Bin reclassification for, b+ (AUPRC: 0.69)	all	0.9972759112725386	0.009744263774482653	0.02556	0.69
Bin reclassification for, b+ (AUPRC: 0.69)	all	0.9972759112725386	0.009762539682539683	0.02562	0.69
Bin reclassification for, b+ (AUPRC: 0.69)	all	0.9972759112725386	0.009763413740531692	0.02567	0.69
Bin reclassification for, b+ (AUPRC: 0.69)	all	0.9972759112725386	0.009781693169355106	0.0257	0.69
Bin reclassification for, b+ (AUPRC: 0.69)	all	0.9972759112725386	0.009782346605285241	0.02577	0.69
Bin reclassification for, b+ (AUPRC: 0.69)	all	0.9972759112725386	0.009782570660558923	0.0258	0.69
Bin reclassification for, b+ (AUPRC: 0.69)	all	0.9972759112725386	0.009800653334395665	0.02586	0.69
Bin reclassification for, b+ (AUPRC: 0.69)	all	0.9972759112725386	0.00980122808571995	0.02591	0.69
Bin reclassification for, b+ (AUPRC: 0.69)	all	0.9972110520171228	0.009836858500869163	0.02596	0.69
Bin reclassification for, b+ (AUPRC: 0.69)	all	0.9972110520171228	0.009837317953633122	0.02602	0.69
Bin reclassification for, b+ (AUPRC: 0.69)	all	0.9971461927617071	0.009856372888114718	0.02606	0.69
Bin reclassification for, b+ (AUPRC: 0.69)	all	0.9971461927617071	0.009856796278344541	0.02617	0.69
Bin reclassification for, b+ (AUPRC: 0.69)	all	0.9971461927617071	0.00989417849808507	0.02621	0.69
Bin reclassification for, b+ (AUPRC: 0.69)	all	0.9971461927617071	0.009894535093935012	0.02625	0.69
Bin reclassification for, b+ (AUPRC: 0.69)	all	0.9971461927617071	0.009895700577495939	0.02632	0.69
Bin reclassification for, b+ (AUPRC: 0.69)	all	0.9971461927617071	0.009914296216522967	0.02635	0.69
Bin reclassification for, b+ (AUPRC: 0.69)	all	0.9971461927617071	0.009915293698816021	0.0264	0.69
Bin reclassification for, b+ (AUPRC: 0.69)	all	0.9971461927617071	0.009934739860898134	0.0265	0.69
Bin reclassification for, b+ (AUPRC: 0.69)	all	0.9971461927617071	0.009935503883984542	0.02655	0.69
Bin reclassification for, b+ (AUPRC: 0.69)	all	0.9971461927617071	0.009974910252409219	0.0266	0.69
Bin reclassification for, b+ (AUPRC: 0.69)	all	0.9971461927617071	0.009975466865994325	0.02667	0.69
Bin reclassification for, b+ (AUPRC: 0.69)	all	0.9971461927617071	0.009995429434829787	0.02672	0.69
Bin reclassification for, b+ (AUPRC: 0.69)	all	0.9971461927617071	0.009995877854455753	0.02675	0.69
Bin reclassification for, b+ (AUPRC: 0.69)	all	0.9971461927617071	0.01003633552982895	0.0268	0.69
Bin reclassification for, b+ (AUPRC: 0.69)	all	0.9971461927617071	0.010036427256466165	0.02687	0.69
Bin reclassification for, b+ (AUPRC: 0.69)	all	0.9971461927617071	0.010036853152103306	0.02692	0.69
Bin reclassification for, b+ (AUPRC: 0.69)	all	0.9970813335062914	0.010057585943848145	0.02696	0.69
Bin reclassification for, b+ (AUPRC: 0.69)	all	0.9970813335062914	0.01005803340682923	0.02701	0.69
Bin reclassification for, b+ (AUPRC: 0.69)	all	0.9970813335062914	0.0100590798359715	0.02707	0.69
Bin reclassification for, b+ (AUPRC: 0.69)	all	0.9970813335062914	0.010079168647248766	0.02711	0.69
Bin reclassification for, b+ (AUPRC: 0.69)	all	0.9970813335062914	0.01007995509820301	0.02716	0.69
Bin reclassification for, b+ (AUPRC: 0.69)	all	0.9969516149954598	0.01012077639806763	0.02728	0.69
Bin reclassification for, b+ (AUPRC: 0.69)	all	0.9969516149954598	0.0101215094752105	0.02733	0.69
Bin reclassification for, b+ (AUPRC: 0.69)	all	0.9968218964846284	0.010136726092720474	0.02737	0.69
Bin reclassification for, b+ (AUPRC: 0.69)	all	0.9968218964846284	0.010147749489443211	0.02742	0.69
Bin reclassification for, b+ (AUPRC: 0.69)	all	0.9967570372292126	0.010168924038110967	0.0275	0.69
Bin reclassification for, b+ (AUPRC: 0.69)	all	0.9967570372292126	0.010189454365592425	0.02754	0.69
Bin reclassification for, b+ (AUPRC: 0.69)	all	0.9967570372292126	0.010200986245794118	0.02763	0.69
Bin reclassification for, b+ (AUPRC: 0.69)	all	0.9966921779737968	0.010211730432112959	0.02768	0.69
Bin reclassification for, b+ (AUPRC: 0.69)	all	0.9966921779737968	0.01021232762917428	0.02776	0.69
Bin reclassification for, b+ (AUPRC: 0.69)	all	0.9966921779737968	0.01022436788828579	0.0278	0.69
Bin reclassification for, b+ (AUPRC: 0.69)	all	0.9966921779737968	0.010245431658897198	0.02785	0.69
Bin reclassification for, b+ (AUPRC: 0.69)	all	0.9966921779737968	0.010267707402076926	0.0279	0.69
Bin reclassification for, b+ (AUPRC: 0.69)	all	0.9966921779737968	0.010279466085855985	0.028	0.69
Bin reclassification for, b+ (AUPRC: 0.69)	all	0.9965624594629654	0.010290380955059866	0.02808	0.69
Bin reclassification for, b+ (AUPRC: 0.69)	all	0.9965624594629654	0.010301723502143482	0.02812	0.69
Bin reclassification for, b+ (AUPRC: 0.69)	all	0.9965624594629654	0.010324809849458695	0.02817	0.69
Bin reclassification for, b+ (AUPRC: 0.69)	all	0.9965624594629654	0.010347386653521142	0.02821	0.69
Bin reclassification for, b+ (AUPRC: 0.69)	all	0.9964976002075496	0.010358690910659999	0.02827	0.69
Bin reclassification for, b+ (AUPRC: 0.69)	all	0.9964976002075496	0.010370423368956633	0.02832	0.69
Bin reclassification for, b+ (AUPRC: 0.69)	all	0.9964976002075496	0.010370738371731976	0.0284	0.69
Bin reclassification for, b+ (AUPRC: 0.69)	all	0.9964327409521339	0.010381899557165997	0.02844	0.69
Bin reclassification for, b+ (AUPRC: 0.69)	all	0.9964327409521339	0.010392996380073969	0.02849	0.69
Bin reclassification for, b+ (AUPRC: 0.69)	all	0.9964327409521339	0.010404441070283309	0.02855	0.69
Bin reclassification for, b+ (AUPRC: 0.69)	all	0.9963678816967181	0.010427272455764526	0.0286	0.69
Bin reclassification for, b+ (AUPRC: 0.69)	all	0.9963678816967181	0.010438758085416793	0.02864	0.69
Bin reclassification for, b+ (AUPRC: 0.69)	all	0.9963678816967181	0.01045076669796046	0.0287	0.69
Bin reclassification for, b+ (AUPRC: 0.69)	all	0.9963030224413024	0.010461388005056008	0.02882	0.69
Bin reclassification for, b+ (AUPRC: 0.69)	all	0.9962381631858866	0.01048422656304392	0.02888	0.69
Bin reclassification for, b+ (AUPRC: 0.69)	all	0.9961084446750551	0.010504507745689411	0.02893	0.69
Bin reclassification for, b+ (AUPRC: 0.69)	all	0.9960435854196393	0.010515979399444927	0.02899	0.69
Bin reclassification for, b+ (AUPRC: 0.69)	all	0.9960435854196393	0.01052680644371891	0.02904	0.69
Bin reclassification for, b+ (AUPRC: 0.69)	all	0.9960435854196393	0.010538718828875691	0.0291	0.69
Bin reclassification for, b+ (AUPRC: 0.69)	all	0.9959787261642237	0.010559910437435831	0.02919	0.69
Bin reclassification for, b+ (AUPRC: 0.69)	all	0.9959787261642237	0.010571782236156376	0.02925	0.69
Bin reclassification for, b+ (AUPRC: 0.69)	all	0.9959787261642237	0.010583848534347884	0.0293	0.69
Bin reclassification for, b+ (AUPRC: 0.69)	all	0.9959787261642237	0.010594984700196293	0.02936	0.69
Bin reclassification for, b+ (AUPRC: 0.69)	all	0.9959787261642237	0.010606876925414784	0.02942	0.69
Bin reclassification for, b+ (AUPRC: 0.69)	all	0.9959138669088079	0.010628496830832123	0.02946	0.69
Bin reclassification for, b+ (AUPRC: 0.69)	all	0.9958490076533921	0.010651027955306471	0.02954	0.69
Bin reclassification for, b+ (AUPRC: 0.69)	all	0.9958490076533921	0.01065105750974474	0.0296	0.69
Bin reclassification for, b+ (AUPRC: 0.69)	all	0.9958490076533921	0.010663344181414363	0.02966	0.69
Bin reclassification for, b+ (AUPRC: 0.69)	all	0.9958490076533921	0.010676045232388593	0.02971	0.69
Bin reclassification for, b+ (AUPRC: 0.69)	all	0.9957192891425607	0.010686231175367095	0.02977	0.69
Bin reclassification for, b+ (AUPRC: 0.69)	all	0.9955895706317291	0.010708176721888769	0.02982	0.69
Bin reclassification for, b+ (AUPRC: 0.69)	all	0.9955895706317291	0.010729966244295118	0.02988	0.69
Bin reclassification for, b+ (AUPRC: 0.69)	all	0.9955895706317291	0.01074226609327926	0.02994	0.69
Bin reclassification for, b+ (AUPRC: 0.69)	all	0.9955895706317291	0.01074307806333447	0.02998	0.69
Bin reclassification for, b+ (AUPRC: 0.69)	all	0.9955895706317291	0.01075396880998753	0.03004	0.69
Bin reclassification for, b+ (AUPRC: 0.69)	all	0.9955895706317291	0.01075505382431497	0.0301	0.69
Bin reclassification for, b+ (AUPRC: 0.69)	all	0.9955247113763134	0.010766445501752556	0.03017	0.69
Bin reclassification for, b+ (AUPRC: 0.69)	all	0.9954598521208976	0.0107876882029165	0.03021	0.69
Bin reclassification for, b+ (AUPRC: 0.69)	all	0.9953949928654819	0.010809230845080838	0.03027	0.69
Bin reclassification for, b+ (AUPRC: 0.69)	all	0.9953949928654819	0.01082108994964918	0.03033	0.69
Bin reclassification for, b+ (AUPRC: 0.69)	all	0.9952652743546504	0.010832435042450862	0.03044	0.69
Bin reclassification for, b+ (AUPRC: 0.69)	all	0.9950706965884032	0.010842502439951746	0.0305	0.69
Bin reclassification for, b+ (AUPRC: 0.69)	all	0.9950058373329874	0.010865554259423342	0.03056	0.69
Bin reclassification for, b+ (AUPRC: 0.69)	all	0.9950058373329874	0.010888180564516072	0.03062	0.69
Bin reclassification for, b+ (AUPRC: 0.69)	all	0.9949409780775716	0.010900576650453185	0.03069	0.69
Bin reclassification for, b+ (AUPRC: 0.69)	all	0.9948761188221559	0.010912606660965751	0.03075	0.69
Bin reclassification for, b+ (AUPRC: 0.69)	all	0.9948112595667402	0.010924462519720372	0.03079	0.69
Bin reclassification for, b+ (AUPRC: 0.69)	all	0.9948112595667402	0.010924470300654415	0.03082	0.69
Bin reclassification for, b+ (AUPRC: 0.69)	all	0.9948112595667402	0.0109253885286982	0.03088	0.69
Bin reclassification for, b+ (AUPRC: 0.69)	all	0.9947464003113244	0.010948118325623894	0.03094	0.69
Bin reclassification for, b+ (AUPRC: 0.69)	all	0.9946166818004929	0.010971682541681304	0.031	0.69
Bin reclassification for, b+ (AUPRC: 0.69)	all	0.9946166818004929	0.010983328403309824	0.03107	0.69
Bin reclassification for, b+ (AUPRC: 0.69)	all	0.9946166818004929	0.010995487798844595	0.03113	0.69
Bin reclassification for, b+ (AUPRC: 0.69)	all	0.9946166818004929	0.01100714477463885	0.03119	0.69
Bin reclassification for, b+ (AUPRC: 0.69)	all	0.9946166818004929	0.011007215881399133	0.03128	0.69
Bin reclassification for, b+ (AUPRC: 0.69)	all	0.9946166818004929	0.011031739180478822	0.03134	0.69
Bin reclassification for, b+ (AUPRC: 0.69)	all	0.9946166818004929	0.011055200305667097	0.0314	0.69
Bin reclassification for, b+ (AUPRC: 0.69)	all	0.9946166818004929	0.011068150503750613	0.03143	0.69
Bin reclassification for, b+ (AUPRC: 0.69)	all	0.9946166818004929	0.011080546577675463	0.0315	0.69
Bin reclassification for, b+ (AUPRC: 0.69)	all	0.9946166818004929	0.0110929062546341	0.03156	0.69
Bin reclassification for, b+ (AUPRC: 0.69)	all	0.9944869632896615	0.011103756723953641	0.03162	0.69
Bin reclassification for, b+ (AUPRC: 0.69)	all	0.9944869632896615	0.011127375171722112	0.03168	0.69
Bin reclassification for, b+ (AUPRC: 0.69)	all	0.9944869632896615	0.011127560906577258	0.03174	0.69
Bin reclassification for, b+ (AUPRC: 0.69)	all	0.9944869632896615	0.011141039176378351	0.0318	0.69
Bin reclassification for, b+ (AUPRC: 0.69)	all	0.9944869632896615	0.011153982130932168	0.03186	0.69
Bin reclassification for, b+ (AUPRC: 0.69)	all	0.9944221040342457	0.011165511299873213	0.03192	0.69
Bin reclassification for, b+ (AUPRC: 0.69)	all	0.9943572447788299	0.011177782962466097	0.03198	0.69
Bin reclassification for, b+ (AUPRC: 0.69)	all	0.9942923855234141	0.011201104766497518	0.03204	0.69
Bin reclassification for, b+ (AUPRC: 0.69)	all	0.9942923855234141	0.011224092334816213	0.03217	0.69
Bin reclassification for, b+ (AUPRC: 0.69)	all	0.9942923855234141	0.011236910428703159	0.03223	0.69
Bin reclassification for, b+ (AUPRC: 0.69)	all	0.9942923855234141	0.011249122194231909	0.0323	0.69
Bin reclassification for, b+ (AUPRC: 0.69)	all	0.9942923855234141	0.01126160044017945	0.03235	0.69
Bin reclassification for, b+ (AUPRC: 0.69)	all	0.9942923855234141	0.011284330532984032	0.0324	0.69
Bin reclassification for, b+ (AUPRC: 0.69)	all	0.9942275262679985	0.011307265668739677	0.03247	0.69
Bin reclassification for, b+ (AUPRC: 0.69)	all	0.9942275262679985	0.011308617020099372	0.03253	0.69
Bin reclassification for, b+ (AUPRC: 0.69)	all	0.9942275262679985	0.011308642048170729	0.0326	0.69
Bin reclassification for, b+ (AUPRC: 0.69)	all	0.9942275262679985	0.011321011114221166	0.03265	0.69
Bin reclassification for, b+ (AUPRC: 0.69)	all	0.9941626670125827	0.011333522619723643	0.0327	0.69
Bin reclassification for, b+ (AUPRC: 0.69)	all	0.9940978077571669	0.011344686161436949	0.03278	0.69
Bin reclassification for, b+ (AUPRC: 0.69)	all	0.9940978077571669	0.011370329870873646	0.03284	0.69
Bin reclassification for, b+ (AUPRC: 0.69)	all	0.9939032299909197	0.011392283668160709	0.0329	0.69
Bin reclassification for, b+ (AUPRC: 0.69)	all	0.9939032299909197	0.011405579087687646	0.03296	0.69
Bin reclassification for, b+ (AUPRC: 0.69)	all	0.9939032299909197	0.011405884704101251	0.03302	0.69
Bin reclassification for, b+ (AUPRC: 0.69)	all	0.993838370735504	0.01141776053030032	0.03308	0.69
Bin reclassification for, b+ (AUPRC: 0.69)	all	0.9937735114800882	0.011430771170464116	0.03314	0.69
Bin reclassification for, b+ (AUPRC: 0.69)	all	0.9937086522246724	0.011453805749554812	0.0332	0.69
Bin reclassification for, b+ (AUPRC: 0.69)	all	0.9936437929692568	0.01147798541876291	0.0333	0.69
Bin reclassification for, b+ (AUPRC: 0.69)	all	0.9936437929692568	0.011490252785561282	0.03333	0.69
Bin reclassification for, b+ (AUPRC: 0.69)	all	0.9936437929692568	0.011504092513328828	0.03342	0.69
Bin reclassification for, b+ (AUPRC: 0.69)	all	0.9936437929692568	0.01150553534910513	0.03354	0.69
Bin reclassification for, b+ (AUPRC: 0.69)	all	0.9936437929692568	0.011518944227106663	0.0336	0.69
Bin reclassification for, b+ (AUPRC: 0.69)	all	0.9936437929692568	0.011543802778801298	0.03366	0.69
Bin reclassification for, b+ (AUPRC: 0.69)	all	0.9934492152030094	0.011566389884826939	0.03372	0.69
Bin reclassification for, b+ (AUPRC: 0.69)	all	0.9934492152030094	0.01157993496729086	0.03378	0.69
Bin reclassification for, b+ (AUPRC: 0.69)	all	0.9934492152030094	0.01159241501708551	0.03384	0.69
Bin reclassification for, b+ (AUPRC: 0.69)	all	0.9934492152030094	0.011605352843034895	0.03397	0.69
Bin reclassification for, b+ (AUPRC: 0.69)	all	0.9934492152030094	0.011628931037257829	0.03406	0.69
Bin reclassification for, b+ (AUPRC: 0.69)	all	0.9934492152030094	0.011655283038393874	0.0341	0.69
Bin reclassification for, b+ (AUPRC: 0.69)	all	0.9933843559475937	0.011667813183958509	0.03418	0.69
Bin reclassification for, b+ (AUPRC: 0.69)	all	0.9933843559475937	0.011681597898593724	0.0342	0.69
Bin reclassification for, b+ (AUPRC: 0.69)	all	0.993319496692178	0.011694267632649571	0.0343	0.69
Bin reclassification for, b+ (AUPRC: 0.69)	all	0.993319496692178	0.011707238765752026	0.03436	0.69
Bin reclassification for, b+ (AUPRC: 0.69)	all	0.993319496692178	0.011707319310540944	0.03442	0.69
Bin reclassification for, b+ (AUPRC: 0.69)	all	0.9932546374367622	0.011733193583136809	0.0345	0.69
Bin reclassification for, b+ (AUPRC: 0.69)	all	0.9932546374367622	0.011747045020622914	0.03455	0.69
Bin reclassification for, b+ (AUPRC: 0.69)	all	0.9932546374367622	0.011761597623410756	0.0346	0.69
Bin reclassification for, b+ (AUPRC: 0.69)	all	0.9932546374367622	0.011774764758438172	0.0347	0.69
Bin reclassification for, b+ (AUPRC: 0.69)	all	0.9931249189259307	0.011798582659812927	0.03476	0.69
Bin reclassification for, b+ (AUPRC: 0.69)	all	0.9929952004150993	0.01182268596598526	0.03482	0.69
Bin reclassification for, b+ (AUPRC: 0.69)	all	0.9929952004150993	0.011823617270049564	0.03488	0.69
Bin reclassification for, b+ (AUPRC: 0.69)	all	0.9929952004150993	0.011836204250673952	0.03494	0.69
Bin reclassification for, b+ (AUPRC: 0.69)	all	0.9929952004150993	0.01184949668662996	0.035	0.69
Bin reclassification for, b+ (AUPRC: 0.69)	all	0.9929303411596835	0.011862862243877944	0.0351	0.69
Bin reclassification for, b+ (AUPRC: 0.69)	all	0.9929303411596835	0.011888287834947792	0.03516	0.69
Bin reclassification for, b+ (AUPRC: 0.69)	all	0.9928654819042677	0.011901540949448772	0.03522	0.69
Bin reclassification for, b+ (AUPRC: 0.69)	all	0.9927357633934363	0.011913740966035797	0.03528	0.69
Bin reclassification for, b+ (AUPRC: 0.69)	all	0.9927357633934363	0.011927248924630634	0.03543	0.69
Bin reclassification for, b+ (AUPRC: 0.69)	all	0.9927357633934363	0.011940899335550505	0.0355	0.69
Bin reclassification for, b+ (AUPRC: 0.69)	all	0.9927357633934363	0.011953582052601696	0.03552	0.69
Bin reclassification for, b+ (AUPRC: 0.69)	all	0.9927357633934363	0.011979094109378693	0.0356	0.69
Bin reclassification for, b+ (AUPRC: 0.69)	all	0.9926060448826047	0.012002788938673936	0.03568	0.69
Bin reclassification for, b+ (AUPRC: 0.69)	all	0.9926060448826047	0.012017133681189463	0.03577	0.69
Bin reclassification for, b+ (AUPRC: 0.69)	all	0.992541185627189	0.01203029152408063	0.03583	0.69
Bin reclassification for, b+ (AUPRC: 0.69)	all	0.992541185627189	0.01203030098157445	0.0359	0.69
Bin reclassification for, b+ (AUPRC: 0.69)	all	0.992541185627189	0.01204491162893203	0.03595	0.69
Bin reclassification for, b+ (AUPRC: 0.69)	all	0.9924114671163575	0.012067491513874342	0.036	0.69
Bin reclassification for, b+ (AUPRC: 0.69)	all	0.992281748605526	0.012091910852290421	0.03607	0.69
Bin reclassification for, b+ (AUPRC: 0.69)	all	0.992281748605526	0.012104893782504358	0.03616	0.69
Bin reclassification for, b+ (AUPRC: 0.69)	all	0.992281748605526	0.01210669464841206	0.03622	0.69
Bin reclassification for, b+ (AUPRC: 0.69)	all	0.992281748605526	0.012120621535394924	0.0363	0.69
Bin reclassification for, b+ (AUPRC: 0.69)	all	0.992281748605526	0.012120717561690959	0.03638	0.69
Bin reclassification for, b+ (AUPRC: 0.69)	all	0.9922168893501102	0.012133864332006894	0.03644	0.69
Bin reclassification for, b+ (AUPRC: 0.69)	all	0.9922168893501102	0.012159518769836317	0.0365	0.69
Bin reclassification for, b+ (AUPRC: 0.69)	all	0.9921520300946945	0.012184000146555274	0.03656	0.69
Bin reclassification for, b+ (AUPRC: 0.69)	all	0.9921520300946945	0.012197805878103277	0.03662	0.69
Bin reclassification for, b+ (AUPRC: 0.69)	all	0.9920871708392788	0.012210425480961124	0.03668	0.69
Bin reclassification for, b+ (AUPRC: 0.69)	all	0.9920871708392788	0.012225034626675287	0.03677	0.69
Bin reclassification for, b+ (AUPRC: 0.69)	all	0.9920871708392788	0.012237485299176754	0.03683	0.69
Bin reclassification for, b+ (AUPRC: 0.69)	all	0.9920871708392788	0.012249107903621558	0.0369	0.69
Bin reclassification for, b+ (AUPRC: 0.69)	all	0.992022311583863	0.012274059403398057	0.037	0.69
Bin reclassification for, b+ (AUPRC: 0.69)	all	0.992022311583863	0.012287232846074995	0.03705	0.69
Bin reclassification for, b+ (AUPRC: 0.69)	all	0.992022311583863	0.012301631665260498	0.0371	0.69
Bin reclassification for, b+ (AUPRC: 0.69)	all	0.992022311583863	0.012315032955495187	0.0372	0.69
Bin reclassification for, b+ (AUPRC: 0.69)	all	0.992022311583863	0.012317066001596105	0.03726	0.69
Bin reclassification for, b+ (AUPRC: 0.69)	all	0.9918277338176158	0.012341822977323554	0.03732	0.69
Bin reclassification for, b+ (AUPRC: 0.69)	all	0.9918277338176158	0.012341832938134262	0.0374	0.69
Bin reclassification for, b+ (AUPRC: 0.69)	all	0.9918277338176158	0.01236622529302261	0.03748	0.69
Bin reclassification for, b+ (AUPRC: 0.69)	all	0.9918277338176158	0.012381043369276035	0.03754	0.69
Bin reclassification for, b+ (AUPRC: 0.69)	all	0.9918277338176158	0.012394560723378077	0.0376	0.69
Bin reclassification for, b+ (AUPRC: 0.69)	all	0.9918277338176158	0.012408449949934517	0.03766	0.69
Bin reclassification for, b+ (AUPRC: 0.69)	all	0.9916980153067843	0.012431601798476336	0.03775	0.69
Bin reclassification for, b+ (AUPRC: 0.69)	all	0.9915682967959528	0.01245686582061885	0.0378	0.69
Bin reclassification for, b+ (AUPRC: 0.69)	all	0.9915682967959528	0.012456875970647142	0.0379	0.69
Bin reclassification for, b+ (AUPRC: 0.69)	all	0.9915682967959528	0.012470003637900066	0.03796	0.69
Bin reclassification for, b+ (AUPRC: 0.69)	all	0.991503437540537	0.01248307635523894	0.03802	0.69
Bin reclassification for, b+ (AUPRC: 0.69)	all	0.991503437540537	0.012495923110060089	0.03812	0.69
Bin reclassification for, b+ (AUPRC: 0.69)	all	0.9914385782851213	0.012508909508849772	0.03818	0.69
Bin reclassification for, b+ (AUPRC: 0.69)	all	0.9914385782851213	0.012523338912552095	0.03827	0.69
Bin reclassification for, b+ (AUPRC: 0.69)	all	0.9914385782851213	0.012549134219746948	0.03833	0.69
Bin reclassification for, b+ (AUPRC: 0.69)	all	0.9914385782851213	0.012549319663665754	0.0384	0.69
Bin reclassification for, b+ (AUPRC: 0.69)	all	0.9913737190297055	0.01256210165563322	0.03845	0.69
Bin reclassification for, b+ (AUPRC: 0.69)	all	0.9913737190297055	0.012575692753241625	0.03854	0.69
Bin reclassification for, b+ (AUPRC: 0.69)	all	0.9913737190297055	0.012589365136889269	0.0386	0.69
Bin reclassification for, b+ (AUPRC: 0.69)	all	0.9913088597742898	0.01261412048614378	0.0387	0.69
Bin reclassification for, b+ (AUPRC: 0.69)	all	0.9911142820080425	0.012638399196753268	0.03876	0.69
Bin reclassification for, b+ (AUPRC: 0.69)	all	0.9911142820080425	0.01265245290830056	0.03885	0.69
Bin reclassification for, b+ (AUPRC: 0.69)	all	0.9910494227526268	0.012666643455539915	0.03897	0.69
Bin reclassification for, b+ (AUPRC: 0.69)	all	0.9909845634972111	0.012679878504207539	0.03906	0.69
Bin reclassification for, b+ (AUPRC: 0.69)	all	0.9909197042417953	0.012705746942903145	0.03912	0.69
Bin reclassification for, b+ (AUPRC: 0.69)	all	0.9909197042417953	0.012719752498493078	0.03918	0.69
Bin reclassification for, b+ (AUPRC: 0.69)	all	0.9908548449863795	0.012732859980213517	0.03928	0.69
Bin reclassification for, b+ (AUPRC: 0.69)	all	0.9907899857309638	0.012746123846666032	0.03934	0.69
Bin reclassification for, b+ (AUPRC: 0.69)	all	0.9906602672201323	0.012758272746712285	0.0394	0.69
Bin reclassification for, b+ (AUPRC: 0.69)	all	0.9906602672201323	0.012758304717498857	0.0395	0.69
Bin reclassification for, b+ (AUPRC: 0.69)	all	0.9906602672201323	0.012784328693008712	0.03955	0.69
Bin reclassification for, b+ (AUPRC: 0.69)	all	0.9906602672201323	0.012810373097713271	0.03964	0.69
Bin reclassification for, b+ (AUPRC: 0.69)	all	0.9906602672201323	0.012824926404033042	0.0397	0.69
Bin reclassification for, b+ (AUPRC: 0.69)	all	0.9906602672201323	0.012839350920963262	0.03976	0.69
Bin reclassification for, b+ (AUPRC: 0.69)	all	0.9906602672201323	0.012854262255900303	0.03986	0.69
Bin reclassification for, b+ (AUPRC: 0.69)	all	0.9905305487093008	0.012878211014783127	0.03992	0.69
Bin reclassification for, b+ (AUPRC: 0.69)	all	0.9905305487093008	0.01287822187442553	0.04	0.69
Bin reclassification for, b+ (AUPRC: 0.69)	all	0.9905305487093008	0.012906028193485634	0.04007	0.69
Bin reclassification for, b+ (AUPRC: 0.69)	all	0.9905305487093008	0.012920156781263403	0.04016	0.69
Bin reclassification for, b+ (AUPRC: 0.69)	all	0.9905305487093008	0.012936036416060608	0.04022	0.69
Bin reclassification for, b+ (AUPRC: 0.69)	all	0.9905305487093008	0.012938568065153722	0.0403	0.69
Bin reclassification for, b+ (AUPRC: 0.69)	all	0.9905305487093008	0.01295332832344644	0.04037	0.69
Bin reclassification for, b+ (AUPRC: 0.69)	all	0.9905305487093008	0.012980985813734074	0.04047	0.69
Bin reclassification for, b+ (AUPRC: 0.69)	all	0.9905305487093008	0.012993388448033678	0.04053	0.69
Bin reclassification for, b+ (AUPRC: 0.69)	all	0.9905305487093008	0.013006479393348914	0.04062	0.69
Bin reclassification for, b+ (AUPRC: 0.69)	all	0.9905305487093008	0.013022027964276395	0.04068	0.69
Bin reclassification for, b+ (AUPRC: 0.69)	all	0.990465689453885	0.01303650408954049	0.04077	0.69
Bin reclassification for, b+ (AUPRC: 0.69)	all	0.9904008301984694	0.01305086933148268	0.04083	0.69
Bin reclassification for, b+ (AUPRC: 0.69)	all	0.9903359709430536	0.013076009389309513	0.04092	0.69
Bin reclassification for, b+ (AUPRC: 0.69)	all	0.9902711116876378	0.013103194955081136	0.041	0.69
Bin reclassification for, b+ (AUPRC: 0.69)	all	0.990206252432222	0.013117590906786658	0.04117	0.69
Bin reclassification for, b+ (AUPRC: 0.69)	all	0.990206252432222	0.01313258691403562	0.04123	0.69
Bin reclassification for, b+ (AUPRC: 0.69)	all	0.9901413931768064	0.013146042839600365	0.04132	0.69
Bin reclassification for, b+ (AUPRC: 0.69)	all	0.9900765339213906	0.013160605948266275	0.0414	0.69
Bin reclassification for, b+ (AUPRC: 0.69)	all	0.9900765339213906	0.013176464495189921	0.04144	0.69
Bin reclassification for, b+ (AUPRC: 0.69)	all	0.9900765339213906	0.013205165802037566	0.04153	0.69
Bin reclassification for, b+ (AUPRC: 0.69)	all	0.9900116746659748	0.013220735351435624	0.04163	0.69
Bin reclassification for, b+ (AUPRC: 0.69)	all	0.9900116746659748	0.013220781155536461	0.0417	0.69
Bin reclassification for, b+ (AUPRC: 0.69)	all	0.9900116746659748	0.013236223756697673	0.04178	0.69
Bin reclassification for, b+ (AUPRC: 0.69)	all	0.9900116746659748	0.013252346769740474	0.04187	0.69
Bin reclassification for, b+ (AUPRC: 0.69)	all	0.9900116746659748	0.013279660213306283	0.04193	0.69
Bin reclassification for, b+ (AUPRC: 0.69)	all	0.9898819561551433	0.01330912541029639	0.04202	0.69
Bin reclassification for, b+ (AUPRC: 0.69)	all	0.9898819561551433	0.013325254246759052	0.04208	0.69
Bin reclassification for, b+ (AUPRC: 0.69)	all	0.9898819561551433	0.013341760444503888	0.04218	0.69
Bin reclassification for, b+ (AUPRC: 0.69)	all	0.9898819561551433	0.01334184208685922	0.04224	0.69
Bin reclassification for, b+ (AUPRC: 0.69)	all	0.9897522376443119	0.013355808901655384	0.04233	0.69
Bin reclassification for, b+ (AUPRC: 0.69)	all	0.9897522376443119	0.013372135309184624	0.04242	0.69
Bin reclassification for, b+ (AUPRC: 0.69)	all	0.9896873783888961	0.013402817059759752	0.0425	0.69
Bin reclassification for, b+ (AUPRC: 0.69)	all	0.9895576598780647	0.013417347486171082	0.04254	0.69
Bin reclassification for, b+ (AUPRC: 0.69)	all	0.9894928006226489	0.013433361510284587	0.04263	0.69
Bin reclassification for, b+ (AUPRC: 0.69)	all	0.9894928006226489	0.013449230389477582	0.04272	0.69
Bin reclassification for, b+ (AUPRC: 0.69)	all	0.9894279413672331	0.013465109874590441	0.0429	0.69
Bin reclassification for, b+ (AUPRC: 0.69)	all	0.9893630821118173	0.013491569316983776	0.04294	0.69
Bin reclassification for, b+ (AUPRC: 0.69)	all	0.9892333636009859	0.013519586647413755	0.04303	0.69
Bin reclassification for, b+ (AUPRC: 0.69)	all	0.9892333636009859	0.013535363933739547	0.04312	0.69
Bin reclassification for, b+ (AUPRC: 0.69)	all	0.9892333636009859	0.01355197277521336	0.0432	0.69
Bin reclassification for, b+ (AUPRC: 0.69)	all	0.9892333636009859	0.013567101646518826	0.04327	0.69
Bin reclassification for, b+ (AUPRC: 0.69)	all	0.9891036450901544	0.013596320345355453	0.04337	0.69
Bin reclassification for, b+ (AUPRC: 0.69)	all	0.9891036450901544	0.013596332467328682	0.04346	0.69
Bin reclassification for, b+ (AUPRC: 0.69)	all	0.9890387858347386	0.0136249471719456	0.04355	0.69
Bin reclassification for, b+ (AUPRC: 0.69)	all	0.9890387858347386	0.013627699019903107	0.0436	0.69
Bin reclassification for, b+ (AUPRC: 0.69)	all	0.9889090673239072	0.013642981072343503	0.0437	0.69
Bin reclassification for, b+ (AUPRC: 0.69)	all	0.9889090673239072	0.013659273380766467	0.04376	0.69
Bin reclassification for, b+ (AUPRC: 0.69)	all	0.9889090673239072	0.013675469721485744	0.04385	0.69
Bin reclassification for, b+ (AUPRC: 0.69)	all	0.9887793488130756	0.013701732736670582	0.044	0.69
Bin reclassification for, b+ (AUPRC: 0.69)	all	0.9887144895576598	0.013731304564010362	0.0441	0.69
Bin reclassification for, b+ (AUPRC: 0.69)	all	0.9886496303022442	0.013746364558674331	0.04416	0.69
Bin reclassification for, b+ (AUPRC: 0.69)	all	0.9885199117914126	0.01376089219626223	0.04425	0.69
Bin reclassification for, b+ (AUPRC: 0.69)	all	0.9885199117914126	0.013776701907640687	0.04434	0.69
Bin reclassification for, b+ (AUPRC: 0.69)	all	0.9883253340251654	0.013805912677919419	0.04443	0.69
Bin reclassification for, b+ (AUPRC: 0.69)	all	0.9882604747697497	0.013834374293504464	0.0445	0.69
Bin reclassification for, b+ (AUPRC: 0.69)	all	0.9882604747697497	0.013834612954071663	0.0446	0.69
Bin reclassification for, b+ (AUPRC: 0.69)	all	0.9882604747697497	0.01385164188819415	0.04468	0.69
Bin reclassification for, b+ (AUPRC: 0.69)	all	0.9882604747697497	0.013867867086182465	0.04477	0.69
Bin reclassification for, b+ (AUPRC: 0.69)	all	0.9882604747697497	0.013871023244000557	0.04486	0.69
Bin reclassification for, b+ (AUPRC: 0.69)	all	0.9881307562589181	0.013886394978839997	0.04495	0.69
Bin reclassification for, b+ (AUPRC: 0.69)	all	0.9880010377480867	0.01391450340121141	0.045	0.69
Bin reclassification for, b+ (AUPRC: 0.69)	all	0.9879361784926709	0.01394474650534509	0.0451	0.69
Bin reclassification for, b+ (AUPRC: 0.69)	all	0.9878064599818394	0.013959772390631646	0.04526	0.69
Bin reclassification for, b+ (AUPRC: 0.69)	all	0.9877416007264237	0.01397552150104938	0.04535	0.69
Bin reclassification for, b+ (AUPRC: 0.69)	all	0.9876118822155922	0.014003860787258482	0.0454	0.69
Bin reclassification for, b+ (AUPRC: 0.69)	all	0.9874821637047607	0.014033978358637511	0.04553	0.69
Bin reclassification for, b+ (AUPRC: 0.69)	all	0.9874821637047607	0.0140508933045763	0.04562	0.69
Bin reclassification for, b+ (AUPRC: 0.69)	all	0.9874821637047607	0.01407004618856542	0.0457	0.69
Bin reclassification for, b+ (AUPRC: 0.69)	all	0.9874821637047607	0.014087478383007309	0.04587	0.69
Bin reclassification for, b+ (AUPRC: 0.69)	all	0.987417304449345	0.014104184191899915	0.04593	0.69
Bin reclassification for, b+ (AUPRC: 0.69)	all	0.9873524451939292	0.0141344757532878	0.04605	0.69
Bin reclassification for, b+ (AUPRC: 0.69)	all	0.9873524451939292	0.014151820409559614	0.0461	0.69
Bin reclassification for, b+ (AUPRC: 0.69)	all	0.9872875859385134	0.01416844834920171	0.0462	0.69
Bin reclassification for, b+ (AUPRC: 0.69)	all	0.9872875859385134	0.014185494302318212	0.04626	0.69
Bin reclassification for, b+ (AUPRC: 0.69)	all	0.9872875859385134	0.014202157287352505	0.0464	0.69
Bin reclassification for, b+ (AUPRC: 0.69)	all	0.9872875859385134	0.014202210290118072	0.04648	0.69
Bin reclassification for, b+ (AUPRC: 0.69)	all	0.9872875859385134	0.01423377730899135	0.04654	0.69
Bin reclassification for, b+ (AUPRC: 0.69)	all	0.9872875859385134	0.014267637713353766	0.04666	0.69
Bin reclassification for, b+ (AUPRC: 0.69)	all	0.987157867427682	0.014284105413319318	0.04672	0.69
Bin reclassification for, b+ (AUPRC: 0.69)	all	0.987157867427682	0.014302562150834707	0.0468	0.69
Bin reclassification for, b+ (AUPRC: 0.69)	all	0.987157867427682	0.014320312073660222	0.04688	0.69
Bin reclassification for, b+ (AUPRC: 0.69)	all	0.9870281489168504	0.014351228832220385	0.047	0.69
Bin reclassification for, b+ (AUPRC: 0.69)	all	0.9870281489168504	0.014351797275440772	0.04706	0.69
Bin reclassification for, b+ (AUPRC: 0.69)	all	0.9869632896614347	0.0143679680329943	0.04715	0.69
Bin reclassification for, b+ (AUPRC: 0.69)	all	0.986898430406019	0.014384245394318904	0.04724	0.69
Bin reclassification for, b+ (AUPRC: 0.69)	all	0.9867038526397717	0.01439944571646542	0.04733	0.69
Bin reclassification for, b+ (AUPRC: 0.69)	all	0.9866389933843559	0.014416292723145959	0.04745	0.69
Bin reclassification for, b+ (AUPRC: 0.69)	all	0.9866389933843559	0.014434239853949631	0.04752	0.69
Bin reclassification for, b+ (AUPRC: 0.69)	all	0.9866389933843559	0.014464530901152066	0.0476	0.69
Bin reclassification for, b+ (AUPRC: 0.69)	all	0.9865741341289402	0.014496372333095395	0.0478	0.69
Bin reclassification for, b+ (AUPRC: 0.69)	all	0.9865092748735245	0.014513497266195288	0.04788	0.69
Bin reclassification for, b+ (AUPRC: 0.69)	all	0.9864444156181087	0.01453017909312728	0.04797	0.69
Bin reclassification for, b+ (AUPRC: 0.69)	all	0.9864444156181087	0.01454760756946198	0.04803	0.69
Bin reclassification for, b+ (AUPRC: 0.69)	all	0.9863795563626929	0.014580652831281292	0.04813	0.69
Bin reclassification for, b+ (AUPRC: 0.69)	all	0.9863146971072773	0.014612322318599939	0.04822	0.69
Bin reclassification for, b+ (AUPRC: 0.69)	all	0.9862498378518615	0.014629453247515417	0.0483	0.69
Bin reclassification for, b+ (AUPRC: 0.69)	all	0.9862498378518615	0.01462946732229565	0.0484	0.69
Bin reclassification for, b+ (AUPRC: 0.69)	all	0.9862498378518615	0.014632846052951926	0.0485	0.69
Bin reclassification for, b+ (AUPRC: 0.69)	all	0.9862498378518615	0.014649932511655106	0.04858	0.69
Bin reclassification for, b+ (AUPRC: 0.69)	all	0.9862498378518615	0.014668445478547664	0.04868	0.69
Bin reclassification for, b+ (AUPRC: 0.69)	all	0.9862498378518615	0.014699257787049263	0.04877	0.69
Bin reclassification for, b+ (AUPRC: 0.69)	all	0.9862498378518615	0.014732811558368326	0.04886	0.69
Bin reclassification for, b+ (AUPRC: 0.69)	all	0.9862498378518615	0.01475184955946239	0.04898	0.69
Bin reclassification for, b+ (AUPRC: 0.69)	all	0.9862498378518615	0.01475199267348095	0.04904	0.69
Bin reclassification for, b+ (AUPRC: 0.69)	all	0.9861849785964457	0.014769778924433713	0.0491	0.69
Bin reclassification for, b+ (AUPRC: 0.69)	all	0.9861849785964457	0.014787403718976114	0.04922	0.69
Bin reclassification for, b+ (AUPRC: 0.69)	all	0.9860552600856142	0.01481944317182678	0.04932	0.69
Bin reclassification for, b+ (AUPRC: 0.69)	all	0.9859904008301985	0.014851533512179585	0.0494	0.69
Bin reclassification for, b+ (AUPRC: 0.69)	all	0.9857958230639512	0.014866859492087279	0.0495	0.69
Bin reclassification for, b+ (AUPRC: 0.69)	all	0.9857309638085355	0.014884590071455435	0.04956	0.69
Bin reclassification for, b+ (AUPRC: 0.69)	all	0.9857309638085355	0.014904003624503052	0.04968	0.69
Bin reclassification for, b+ (AUPRC: 0.69)	all	0.9857309638085355	0.014904018240211822	0.04977	0.69
Bin reclassification for, b+ (AUPRC: 0.69)	all	0.9857309638085355	0.014907365992608113	0.0499	0.69
Bin reclassification for, b+ (AUPRC: 0.69)	all	0.9857309638085355	0.014939766142231529	0.04996	0.69
Bin reclassification for, b+ (AUPRC: 0.69)	all	0.9856661045531198	0.014973741514025874	0.05005	0.69
Bin reclassification for, b+ (AUPRC: 0.69)	all	0.985601245297704	0.01499231441633961	0.05017	0.69
Bin reclassification for, b+ (AUPRC: 0.69)	all	0.9855363860422882	0.015010935903945817	0.05023	0.69
Bin reclassification for, b+ (AUPRC: 0.69)	all	0.9854715267868724	0.01502865474054453	0.05032	0.69
Bin reclassification for, b+ (AUPRC: 0.69)	all	0.9854715267868724	0.015028669605668047	0.05045	0.69
Bin reclassification for, b+ (AUPRC: 0.69)	all	0.9854066675314568	0.015065067447238054	0.0505	0.69
Bin reclassification for, b+ (AUPRC: 0.69)	all	0.985341808276041	0.015100145813019402	0.0506	0.69
Bin reclassification for, b+ (AUPRC: 0.69)	all	0.985341808276041	0.015120088857394232	0.05072	0.69
Bin reclassification for, b+ (AUPRC: 0.69)	all	0.985341808276041	0.01514016009184552	0.05078	0.69
Bin reclassification for, b+ (AUPRC: 0.69)	all	0.985341808276041	0.015161358893675881	0.05087	0.69
Bin reclassification for, b+ (AUPRC: 0.69)	all	0.985341808276041	0.015181630946063838	0.051	0.69
Bin reclassification for, b+ (AUPRC: 0.69)	all	0.985341808276041	0.01518169163138229	0.0511	0.69
Bin reclassification for, b+ (AUPRC: 0.69)	all	0.985082371254378	0.015215037120963953	0.05115	0.69
Bin reclassification for, b+ (AUPRC: 0.69)	all	0.985082371254378	0.01523483187317815	0.05127	0.69
Bin reclassification for, b+ (AUPRC: 0.69)	all	0.9850175119989623	0.015253275481969156	0.05136	0.69
Bin reclassification for, b+ (AUPRC: 0.69)	all	0.9849526527435465	0.015272826015900394	0.05145	0.69
Bin reclassification for, b+ (AUPRC: 0.69)	all	0.9849526527435465	0.015292204359275165	0.05157	0.69
Bin reclassification for, b+ (AUPRC: 0.69)	all	0.9849526527435465	0.015328478204914682	0.05167	0.69
Bin reclassification for, b+ (AUPRC: 0.69)	all	0.9849526527435465	0.01532855556677097	0.05173	0.69
Bin reclassification for, b+ (AUPRC: 0.69)	all	0.9849526527435465	0.015364520362087089	0.05185	0.69
Bin reclassification for, b+ (AUPRC: 0.69)	all	0.984822934232715	0.01538301000037485	0.05194	0.69
Bin reclassification for, b+ (AUPRC: 0.69)	all	0.984822934232715	0.015402968601640928	0.05203	0.69
Bin reclassification for, b+ (AUPRC: 0.69)	all	0.9846932157218835	0.015437050955893268	0.05212	0.69
Bin reclassification for, b+ (AUPRC: 0.69)	all	0.9846283564664677	0.015470672878986137	0.05225	0.69
Bin reclassification for, b+ (AUPRC: 0.69)	all	0.9846283564664677	0.015475072808581474	0.05234	0.69
Bin reclassification for, b+ (AUPRC: 0.69)	all	0.9846283564664677	0.015494199753823793	0.0525	0.69
Bin reclassification for, b+ (AUPRC: 0.69)	all	0.9844986379556363	0.015511377803575005	0.05264	0.69
Bin reclassification for, b+ (AUPRC: 0.69)	all	0.9843689194448048	0.015528471422169381	0.0527	0.69
Bin reclassification for, b+ (AUPRC: 0.69)	all	0.9842392009339733	0.015561612706069592	0.0528	0.69
Bin reclassification for, b+ (AUPRC: 0.69)	all	0.9841094824231418	0.015595289242097517	0.0529	0.69
Bin reclassification for, b+ (AUPRC: 0.69)	all	0.9841094824231418	0.015614917788327456	0.053	0.69
Bin reclassification for, b+ (AUPRC: 0.69)	all	0.984044623167726	0.015634161446520595	0.0532	0.69
Bin reclassification for, b+ (AUPRC: 0.69)	all	0.984044623167726	0.015653679367827418	0.05328	0.69
Bin reclassification for, b+ (AUPRC: 0.69)	all	0.9839797639123102	0.015689506821434777	0.05344	0.69
Bin reclassification for, b+ (AUPRC: 0.69)	all	0.9839149046568946	0.015724492789226493	0.0535	0.69
Bin reclassification for, b+ (AUPRC: 0.69)	all	0.9839149046568946	0.015745252811466943	0.0536	0.69
Bin reclassification for, b+ (AUPRC: 0.69)	all	0.9838500454014788	0.01576484820266804	0.05368	0.69
Bin reclassification for, b+ (AUPRC: 0.69)	all	0.9838500454014788	0.01576883054510526	0.05377	0.69
Bin reclassification for, b+ (AUPRC: 0.69)	all	0.9838500454014788	0.015768896114899105	0.05392	0.69
Bin reclassification for, b+ (AUPRC: 0.69)	all	0.983785186146063	0.015789210706017555	0.05402	0.69
Bin reclassification for, b+ (AUPRC: 0.69)	all	0.9837203268906473	0.015824987140306817	0.0541	0.69
Bin reclassification for, b+ (AUPRC: 0.69)	all	0.9835906083798158	0.015861991780841977	0.0542	0.69
Bin reclassification for, b+ (AUPRC: 0.69)	all	0.9835257491244	0.015881045065764324	0.0543	0.69
Bin reclassification for, b+ (AUPRC: 0.69)	all	0.9835257491244	0.015902562720424684	0.0544	0.69
Bin reclassification for, b+ (AUPRC: 0.69)	all	0.9835257491244	0.015923219086021505	0.0545	0.69
Bin reclassification for, b+ (AUPRC: 0.69)	all	0.9835257491244	0.01592363710824902	0.0546	0.69
Bin reclassification for, b+ (AUPRC: 0.69)	all	0.9833960306135685	0.015959445619257436	0.0547	0.69
Bin reclassification for, b+ (AUPRC: 0.69)	all	0.9832663121027371	0.015994766883658116	0.0548	0.69
Bin reclassification for, b+ (AUPRC: 0.69)	all	0.9832663121027371	0.016015838354129626	0.0549	0.69
Bin reclassification for, b+ (AUPRC: 0.69)	all	0.9832014528473213	0.016034923744465152	0.055	0.69
Bin reclassification for, b+ (AUPRC: 0.69)	all	0.9831365935919055	0.016055315529635815	0.0551	0.69
Bin reclassification for, b+ (AUPRC: 0.69)	all	0.9828771565702425	0.016073654120504675	0.0552	0.69
Bin reclassification for, b+ (AUPRC: 0.69)	all	0.9828122973148268	0.01609418812133571	0.05542	0.69
Bin reclassification for, b+ (AUPRC: 0.69)	all	0.9827474380594111	0.016133445915369683	0.0555	0.69
Bin reclassification for, b+ (AUPRC: 0.69)	all	0.9827474380594111	0.01615460313432565	0.0556	0.69
Bin reclassification for, b+ (AUPRC: 0.69)	all	0.9827474380594111	0.016176593050641532	0.0557	0.69
Bin reclassification for, b+ (AUPRC: 0.69)	all	0.9827474380594111	0.01619774245033615	0.05585	0.69
Bin reclassification for, b+ (AUPRC: 0.69)	all	0.9826825788039953	0.016234072372396827	0.05594	0.69
Bin reclassification for, b+ (AUPRC: 0.69)	all	0.9825528602931638	0.016268954852012543	0.05603	0.69
Bin reclassification for, b+ (AUPRC: 0.69)	all	0.9825528602931638	0.01626897232373848	0.05615	0.69
Bin reclassification for, b+ (AUPRC: 0.69)	all	0.9825528602931638	0.016290385887185663	0.05624	0.69
Bin reclassification for, b+ (AUPRC: 0.69)	all	0.9825528602931638	0.016310538703210427	0.05634	0.69
Bin reclassification for, b+ (AUPRC: 0.69)	all	0.9825528602931638	0.01633195625549825	0.05643	0.69
Bin reclassification for, b+ (AUPRC: 0.69)	all	0.9824880010377481	0.01636756352587659	0.05655	0.69
Bin reclassification for, b+ (AUPRC: 0.69)	all	0.9824880010377481	0.016389753266481722	0.05664	0.69
Bin reclassification for, b+ (AUPRC: 0.69)	all	0.9824231417823324	0.01640987084011345	0.05673	0.69
Bin reclassification for, b+ (AUPRC: 0.69)	all	0.9824231417823324	0.01640988861816539	0.05682	0.69
Bin reclassification for, b+ (AUPRC: 0.69)	all	0.9823582825269166	0.016429113786744765	0.05698	0.69
Bin reclassification for, b+ (AUPRC: 0.69)	all	0.9822934232715008	0.01644995878006367	0.0571	0.69
Bin reclassification for, b+ (AUPRC: 0.69)	all	0.9821637047606694	0.016468338984820374	0.0572	0.69
Bin reclassification for, b+ (AUPRC: 0.69)	all	0.9820988455052536	0.01650559306551441	0.05728	0.69
Bin reclassification for, b+ (AUPRC: 0.69)	all	0.9819691269944221	0.016541223591674325	0.0574	0.69
Bin reclassification for, b+ (AUPRC: 0.69)	all	0.9819042677390064	0.01656073948476727	0.0575	0.69
Bin reclassification for, b+ (AUPRC: 0.69)	all	0.9818394084835906	0.01657999535611175	0.0577	0.69
Bin reclassification for, b+ (AUPRC: 0.69)	all	0.9817745492281749	0.016600554704404406	0.0578	0.69
Bin reclassification for, b+ (AUPRC: 0.69)	all	0.9817096899727591	0.016635252095068005	0.05792	0.69
Bin reclassification for, b+ (AUPRC: 0.69)	all	0.9815799714619277	0.01667096273873493	0.058	0.69
Bin reclassification for, b+ (AUPRC: 0.69)	all	0.9815799714619277	0.016675610129656338	0.05814	0.69
Bin reclassification for, b+ (AUPRC: 0.69)	all	0.9815151122065119	0.0166961982581142	0.05823	0.69
Bin reclassification for, b+ (AUPRC: 0.69)	all	0.9814502529510961	0.016715528916362705	0.05844	0.69
Bin reclassification for, b+ (AUPRC: 0.69)	all	0.9813205344402647	0.01673346782042434	0.05856	0.69
Bin reclassification for, b+ (AUPRC: 0.69)	all	0.9811908159294331	0.01676894154370034	0.05865	0.69
Bin reclassification for, b+ (AUPRC: 0.69)	all	0.9810610974186016	0.016801906126597464	0.05878	0.69
Bin reclassification for, b+ (AUPRC: 0.69)	all	0.9810610974186016	0.01682330304412141	0.05887	0.69
Bin reclassification for, b+ (AUPRC: 0.69)	all	0.9810610974186016	0.016843741613484793	0.059	0.69
Bin reclassification for, b+ (AUPRC: 0.69)	all	0.9809962381631859	0.01686317139114196	0.05908	0.69
Bin reclassification for, b+ (AUPRC: 0.69)	all	0.9809962381631859	0.016863246595854038	0.0592	0.69
Bin reclassification for, b+ (AUPRC: 0.69)	all	0.9809962381631859	0.016899894522311214	0.05933	0.69
Bin reclassification for, b+ (AUPRC: 0.69)	all	0.9809313789077702	0.01693690989864059	0.05942	0.69
Bin reclassification for, b+ (AUPRC: 0.69)	all	0.9808016603969386	0.016955423896809842	0.05954	0.69
Bin reclassification for, b+ (AUPRC: 0.69)	all	0.9808016603969386	0.01697708621018715	0.05963	0.69
Bin reclassification for, b+ (AUPRC: 0.69)	all	0.9808016603969386	0.016981471083660864	0.05975	0.69
Bin reclassification for, b+ (AUPRC: 0.69)	all	0.9808016603969386	0.017001842747008486	0.05988	0.69
Bin reclassification for, b+ (AUPRC: 0.69)	all	0.9808016603969386	0.01700199567136071	0.05997	0.69
Bin reclassification for, b+ (AUPRC: 0.69)	all	0.9808016603969386	0.01703910362731665	0.0601	0.69
Bin reclassification for, b+ (AUPRC: 0.69)	all	0.9807368011415228	0.01707470479765216	0.0602	0.69
Bin reclassification for, b+ (AUPRC: 0.69)	all	0.9806719418861072	0.01709392046578672	0.06033	0.69
Bin reclassification for, b+ (AUPRC: 0.69)	all	0.9806719418861072	0.017114042683237407	0.06036	0.69
Bin reclassification for, b+ (AUPRC: 0.69)	all	0.9806070826306914	0.01714848942666721	0.0605	0.69
Bin reclassification for, b+ (AUPRC: 0.69)	all	0.9804773641198599	0.017184111091407602	0.0606	0.69
Bin reclassification for, b+ (AUPRC: 0.69)	all	0.9804125048644442	0.01720511372948954	0.06082	0.69
Bin reclassification for, b+ (AUPRC: 0.69)	all	0.9803476456090284	0.017224344956395	0.06094	0.69
Bin reclassification for, b+ (AUPRC: 0.69)	all	0.9802827863536127	0.01724472355272796	0.06107	0.69
Bin reclassification for, b+ (AUPRC: 0.69)	all	0.9802827863536127	0.017265348785405445	0.0612	0.69
Bin reclassification for, b+ (AUPRC: 0.69)	all	0.9802827863536127	0.01730191346753745	0.0613	0.69
Bin reclassification for, b+ (AUPRC: 0.69)	all	0.9802179270981969	0.017322026011120116	0.06143	0.69
Bin reclassification for, b+ (AUPRC: 0.69)	all	0.9801530678427811	0.01734041698699928	0.06152	0.69
Bin reclassification for, b+ (AUPRC: 0.69)	all	0.9801530678427811	0.01734049657711082	0.06165	0.69
Bin reclassification for, b+ (AUPRC: 0.69)	all	0.9800882085873655	0.01736152201412498	0.06177	0.69
Bin reclassification for, b+ (AUPRC: 0.69)	all	0.9800882085873655	0.01738213198273175	0.0619	0.69
Bin reclassification for, b+ (AUPRC: 0.69)	all	0.9800882085873655	0.01741978322969767	0.062	0.69
Bin reclassification for, b+ (AUPRC: 0.69)	all	0.9800882085873655	0.017456367744707987	0.06213	0.69
Bin reclassification for, b+ (AUPRC: 0.69)	all	0.9800882085873655	0.01747712279208342	0.06226	0.69
Bin reclassification for, b+ (AUPRC: 0.69)	all	0.9800233493319497	0.017497275821219762	0.06232	0.69
Bin reclassification for, b+ (AUPRC: 0.69)	all	0.9800233493319497	0.017497316344763137	0.06244	0.69
Bin reclassification for, b+ (AUPRC: 0.69)	all	0.9798287715657025	0.017515240473689457	0.06256	0.69
Bin reclassification for, b+ (AUPRC: 0.69)	all	0.9796990530548709	0.017549872776493277	0.0627	0.69
Bin reclassification for, b+ (AUPRC: 0.69)	all	0.979439616033208	0.01758453408728338	0.0628	0.69
Bin reclassification for, b+ (AUPRC: 0.69)	all	0.979439616033208	0.01758922445974955	0.0629	0.69
Bin reclassification for, b+ (AUPRC: 0.69)	all	0.9793747567777922	0.017609945537453205	0.06305	0.69
Bin reclassification for, b+ (AUPRC: 0.69)	all	0.9793098975223764	0.017631171172643952	0.0632	0.69
Bin reclassification for, b+ (AUPRC: 0.69)	all	0.9793098975223764	0.017631541764415323	0.06323	0.69
Bin reclassification for, b+ (AUPRC: 0.69)	all	0.9793098975223764	0.01765153560994771	0.06335	0.69
Bin reclassification for, b+ (AUPRC: 0.69)	all	0.9790504605007134	0.01768407191717833	0.0635	0.69
Bin reclassification for, b+ (AUPRC: 0.69)	all	0.9790504605007134	0.017720276715709006	0.0636	0.69
Bin reclassification for, b+ (AUPRC: 0.69)	all	0.9790504605007134	0.01774233359583446	0.0637	0.69
Bin reclassification for, b+ (AUPRC: 0.69)	all	0.9789856012452977	0.017762411564513775	0.06384	0.69
Bin reclassification for, b+ (AUPRC: 0.69)	all	0.978920741989882	0.017783459603398097	0.06396	0.69
Bin reclassification for, b+ (AUPRC: 0.69)	all	0.9787910234790504	0.01781740086259314	0.0641	0.69
Bin reclassification for, b+ (AUPRC: 0.69)	all	0.9787910234790504	0.017817421898982267	0.0642	0.69
Bin reclassification for, b+ (AUPRC: 0.69)	all	0.978661304968219	0.017853572075115395	0.0643	0.69
Bin reclassification for, b+ (AUPRC: 0.69)	all	0.978661304968219	0.017873493711880087	0.0644	0.69
Bin reclassification for, b+ (AUPRC: 0.69)	all	0.9785964457128032	0.017893716919216176	0.0646	0.69
Bin reclassification for, b+ (AUPRC: 0.69)	all	0.9785964457128032	0.017898726518894615	0.06464	0.69
Bin reclassification for, b+ (AUPRC: 0.69)	all	0.9785964457128032	0.01791958041958042	0.06476	0.69
Bin reclassification for, b+ (AUPRC: 0.69)	all	0.9784667272019717	0.017955441084229657	0.065	0.69
Bin reclassification for, b+ (AUPRC: 0.69)	all	0.9783370086911403	0.01798960981962685	0.0651	0.69
Bin reclassification for, b+ (AUPRC: 0.69)	all	0.9783370086911403	0.018010896807495704	0.06525	0.69
Bin reclassification for, b+ (AUPRC: 0.69)	all	0.9783370086911403	0.018031652220066488	0.06537	0.69
Bin reclassification for, b+ (AUPRC: 0.69)	all	0.9783370086911403	0.01805280121213717	0.0655	0.69
Bin reclassification for, b+ (AUPRC: 0.69)	all	0.9782721494357245	0.01808792966777835	0.0656	0.69
Bin reclassification for, b+ (AUPRC: 0.69)	all	0.9782721494357245	0.018126035009457794	0.06573	0.69
Bin reclassification for, b+ (AUPRC: 0.69)	all	0.9782721494357245	0.01812625284217914	0.06586	0.69
Bin reclassification for, b+ (AUPRC: 0.69)	all	0.9780775716694773	0.018143994494236152	0.066	0.69
Bin reclassification for, b+ (AUPRC: 0.69)	all	0.9780775716694773	0.018165019809267293	0.0661	0.69
Bin reclassification for, b+ (AUPRC: 0.69)	all	0.9780127124140615	0.018184361617840185	0.0662	0.69
Bin reclassification for, b+ (AUPRC: 0.69)	all	0.9780127124140615	0.018188967924739962	0.06635	0.69
Bin reclassification for, b+ (AUPRC: 0.69)	all	0.9779478531586457	0.018227271518407393	0.06647	0.69
Bin reclassification for, b+ (AUPRC: 0.69)	all	0.9779478531586457	0.01826752879516452	0.0666	0.69
Bin reclassification for, b+ (AUPRC: 0.69)	all	0.9779478531586457	0.018289443359493455	0.0667	0.69
Bin reclassification for, b+ (AUPRC: 0.69)	all	0.9779478531586457	0.018290131116877068	0.06683	0.69
Bin reclassification for, b+ (AUPRC: 0.69)	all	0.9779478531586457	0.01831058778954118	0.06696	0.69
Bin reclassification for, b+ (AUPRC: 0.69)	all	0.9777532753923985	0.018328512600168514	0.0671	0.69
Bin reclassification for, b+ (AUPRC: 0.69)	all	0.9775586976261512	0.0183603138502694	0.0672	0.69
Bin reclassification for, b+ (AUPRC: 0.69)	all	0.9774938383707356	0.018398811420423402	0.0673	0.69
Bin reclassification for, b+ (AUPRC: 0.69)	all	0.9774938383707356	0.018420084504322382	0.06744	0.69
Bin reclassification for, b+ (AUPRC: 0.69)	all	0.977364119859904	0.018439568776691426	0.0676	0.69
Bin reclassification for, b+ (AUPRC: 0.69)	all	0.977364119859904	0.018461142657625374	0.0678	0.69
Bin reclassification for, b+ (AUPRC: 0.69)	all	0.9772992606044882	0.01848210726441998	0.06793	0.69
Bin reclassification for, b+ (AUPRC: 0.69)	all	0.977104682838241	0.01851728935891952	0.06805	0.69
Bin reclassification for, b+ (AUPRC: 0.69)	all	0.977104682838241	0.018538298537363315	0.0682	0.69
Bin reclassification for, b+ (AUPRC: 0.69)	all	0.9770398235828253	0.018558855126600368	0.0683	0.69
Bin reclassification for, b+ (AUPRC: 0.69)	all	0.9769749643274095	0.01857852055132435	0.0684	0.69
Bin reclassification for, b+ (AUPRC: 0.69)	all	0.9769749643274095	0.018578566380478875	0.06854	0.69
Bin reclassification for, b+ (AUPRC: 0.69)	all	0.9768452458165781	0.018598694967077802	0.06866	0.69
Bin reclassification for, b+ (AUPRC: 0.69)	all	0.9768452458165781	0.018636045856972278	0.0688	0.69
Bin reclassification for, b+ (AUPRC: 0.69)	all	0.9765209495394993	0.018669130092440464	0.0689	0.69
Bin reclassification for, b+ (AUPRC: 0.69)	all	0.9764560902840835	0.018689094407547638	0.06903	0.69
Bin reclassification for, b+ (AUPRC: 0.69)	all	0.9764560902840835	0.01871174222415561	0.06915	0.69
Bin reclassification for, b+ (AUPRC: 0.69)	all	0.9763912310286678	0.018747478169038642	0.0693	0.69
Bin reclassification for, b+ (AUPRC: 0.69)	all	0.9763912310286678	0.018747664948068444	0.0694	0.69
Bin reclassification for, b+ (AUPRC: 0.69)	all	0.976326371773252	0.018784574511230438	0.0695	0.69
Bin reclassification for, b+ (AUPRC: 0.69)	all	0.9761966532624206	0.018804018920208793	0.0697	0.69
Bin reclassification for, b+ (AUPRC: 0.69)	all	0.9761966532624206	0.01880883619154496	0.06976	0.69
Bin reclassification for, b+ (AUPRC: 0.69)	all	0.9761317940070048	0.018829446501851668	0.0699	0.69
Bin reclassification for, b+ (AUPRC: 0.69)	all	0.9758723569853418	0.018846158181970767	0.07007	0.69
Bin reclassification for, b+ (AUPRC: 0.69)	all	0.9757426384745103	0.018880782741729617	0.0702	0.69
Bin reclassification for, b+ (AUPRC: 0.69)	all	0.9757426384745103	0.018918986896048692	0.07043	0.69
Bin reclassification for, b+ (AUPRC: 0.69)	all	0.9756129199636788	0.01893757223395871	0.07056	0.69
Bin reclassification for, b+ (AUPRC: 0.69)	all	0.9756129199636788	0.018959269459341933	0.0707	0.69
Bin reclassification for, b+ (AUPRC: 0.69)	all	0.9752237644311843	0.018974163539219074	0.07086	0.69
Bin reclassification for, b+ (AUPRC: 0.69)	all	0.9751589051757685	0.01901126260831741	0.071	0.69
Bin reclassification for, b+ (AUPRC: 0.69)	all	0.9748994681541056	0.019045917501058038	0.07104	0.69
Bin reclassification for, b+ (AUPRC: 0.69)	all	0.9748346088986899	0.019065619727778975	0.07135	0.69
Bin reclassification for, b+ (AUPRC: 0.69)	all	0.9747697496432741	0.019086359139520028	0.0715	0.69
Bin reclassification for, b+ (AUPRC: 0.69)	all	0.9747697496432741	0.019108417926236344	0.0716	0.69
Bin reclassification for, b+ (AUPRC: 0.69)	all	0.9747697496432741	0.01911301081107891	0.0717	0.69
Bin reclassification for, b+ (AUPRC: 0.69)	all	0.9747048903878583	0.0191493645336643	0.0719	0.69
Bin reclassification for, b+ (AUPRC: 0.69)	all	0.9746400311324426	0.019184979872815085	0.072	0.69
Bin reclassification for, b+ (AUPRC: 0.69)	all	0.9745103126216111	0.01920481213156159	0.0722	0.69
Bin reclassification for, b+ (AUPRC: 0.69)	all	0.9745103126216111	0.01922488832930922	0.0724	0.69
Bin reclassification for, b+ (AUPRC: 0.69)	all	0.9745103126216111	0.019248729455744577	0.0725	0.69
Bin reclassification for, b+ (AUPRC: 0.69)	all	0.9743805941107796	0.019284436126322493	0.07263	0.69
Bin reclassification for, b+ (AUPRC: 0.69)	all	0.9742508755999482	0.019320558432437854	0.07275	0.69
Bin reclassification for, b+ (AUPRC: 0.69)	all	0.9741860163445324	0.019340989892980713	0.0729	0.69
Bin reclassification for, b+ (AUPRC: 0.69)	all	0.9741860163445324	0.01936392971744391	0.073	0.69
Bin reclassification for, b+ (AUPRC: 0.69)	all	0.9741860163445324	0.01936622669315877	0.0732	0.69
Bin reclassification for, b+ (AUPRC: 0.69)	all	0.9741860163445324	0.01938464715296061	0.0733	0.69
Bin reclassification for, b+ (AUPRC: 0.69)	all	0.9741860163445324	0.01940766564029145	0.0734	0.69
Bin reclassification for, b+ (AUPRC: 0.69)	all	0.9741211570891166	0.019430023325342605	0.07355	0.69
Bin reclassification for, b+ (AUPRC: 0.69)	all	0.9739914385782851	0.01946566320267648	0.07367	0.69
Bin reclassification for, b+ (AUPRC: 0.69)	all	0.9738617200674536	0.019485145739546607	0.0738	0.69
Bin reclassification for, b+ (AUPRC: 0.69)	all	0.9737968608120379	0.019503792548444462	0.074	0.69
Bin reclassification for, b+ (AUPRC: 0.69)	all	0.9737968608120379	0.019525783814433526	0.0742	0.69
Bin reclassification for, b+ (AUPRC: 0.69)	all	0.9736022830457907	0.019561058754847586	0.0744	0.69
Bin reclassification for, b+ (AUPRC: 0.69)	all	0.9732131275132961	0.019594016675481035	0.0745	0.69
Bin reclassification for, b+ (AUPRC: 0.69)	all	0.9731482682578804	0.019615456519550743	0.07465	0.69
Bin reclassification for, b+ (AUPRC: 0.69)	all	0.9730185497470489	0.019635020542037557	0.07477	0.69
Bin reclassification for, b+ (AUPRC: 0.69)	all	0.9730185497470489	0.01965665708423196	0.0749	0.69
Bin reclassification for, b+ (AUPRC: 0.69)	all	0.9728239719808016	0.019692100053040926	0.07513	0.69
Bin reclassification for, b+ (AUPRC: 0.69)	all	0.972759112725386	0.019713537251066972	0.0753	0.69
Bin reclassification for, b+ (AUPRC: 0.69)	all	0.9726942534699702	0.019734115136067626	0.07544	0.69
Bin reclassification for, b+ (AUPRC: 0.69)	all	0.9726942534699702	0.019757149237155613	0.0756	0.69
Bin reclassification for, b+ (AUPRC: 0.69)	all	0.9726293942145544	0.01977581432150864	0.07574	0.69
Bin reclassification for, b+ (AUPRC: 0.69)	all	0.972499675703723	0.019795575106740845	0.07587	0.69
Bin reclassification for, b+ (AUPRC: 0.69)	all	0.9723050979374757	0.019829076561055328	0.076	0.69
Bin reclassification for, b+ (AUPRC: 0.69)	all	0.9723050979374757	0.01982910278964564	0.0762	0.69
Bin reclassification for, b+ (AUPRC: 0.69)	all	0.9722402386820599	0.019865302909425352	0.0763	0.69
Bin reclassification for, b+ (AUPRC: 0.69)	all	0.9722402386820599	0.01988609605024191	0.0764	0.69
Bin reclassification for, b+ (AUPRC: 0.69)	all	0.9721105201712285	0.01990610079223306	0.07654	0.69
Bin reclassification for, b+ (AUPRC: 0.69)	all	0.9719808016603969	0.01992585973981768	0.0767	0.69
Bin reclassification for, b+ (AUPRC: 0.69)	all	0.9718510831495655	0.019962909276944066	0.07684	0.69
Bin reclassification for, b+ (AUPRC: 0.69)	all	0.9718510831495655	0.020001147956970302	0.07697	0.69
Bin reclassification for, b+ (AUPRC: 0.69)	all	0.9717862238941497	0.020004325836996052	0.0771	0.69
Bin reclassification for, b+ (AUPRC: 0.69)	all	0.9717862238941497	0.02002202248752549	0.0773	0.69
Bin reclassification for, b+ (AUPRC: 0.69)	all	0.9717862238941497	0.020027134140228702	0.0774	0.69
Bin reclassification for, b+ (AUPRC: 0.69)	all	0.9717862238941497	0.020048545767900917	0.0775	0.69
Bin reclassification for, b+ (AUPRC: 0.69)	all	0.9717862238941497	0.02007048715437919	0.0777	0.69
Bin reclassification for, b+ (AUPRC: 0.69)	all	0.9717862238941497	0.0201086832523376	0.0778	0.69
Bin reclassification for, b+ (AUPRC: 0.69)	all	0.9715916461279025	0.020146052153798565	0.07794	0.69
Bin reclassification for, b+ (AUPRC: 0.69)	all	0.9715916461279025	0.02016883658933933	0.07825	0.69
Bin reclassification for, b+ (AUPRC: 0.69)	all	0.9715267868724867	0.02019051521601115	0.07837	0.69
Bin reclassification for, b+ (AUPRC: 0.69)	all	0.9715267868724867	0.020213974753785988	0.0785	0.69
Bin reclassification for, b+ (AUPRC: 0.69)	all	0.9715267868724867	0.02025398954510667	0.0786	0.69
Bin reclassification for, b+ (AUPRC: 0.69)	all	0.971461927617071	0.020293605576744596	0.0788	0.69
Bin reclassification for, b+ (AUPRC: 0.69)	all	0.971461927617071	0.020316976300026043	0.0789	0.69
Bin reclassification for, b+ (AUPRC: 0.69)	all	0.971461927617071	0.020338577983333175	0.07904	0.69
Bin reclassification for, b+ (AUPRC: 0.69)	all	0.971461927617071	0.020338633218862322	0.0792	0.69
Bin reclassification for, b+ (AUPRC: 0.69)	all	0.971461927617071	0.020361914057986184	0.07935	0.69
Bin reclassification for, b+ (AUPRC: 0.69)	all	0.971461927617071	0.020366371691042495	0.0795	0.69
Bin reclassification for, b+ (AUPRC: 0.69)	all	0.971461927617071	0.02040602235152909	0.07965	0.69
Bin reclassification for, b+ (AUPRC: 0.69)	all	0.9713322091062394	0.02044563734933015	0.0798	0.69
Bin reclassification for, b+ (AUPRC: 0.69)	all	0.971202490595408	0.020465622292138764	0.07996	0.69
Bin reclassification for, b+ (AUPRC: 0.69)	all	0.9711376313399922	0.02048592678535269	0.0801	0.69
Bin reclassification for, b+ (AUPRC: 0.69)	all	0.9711376313399922	0.02048601087169187	0.0802	0.69
Bin reclassification for, b+ (AUPRC: 0.69)	all	0.9711376313399922	0.020528253254454096	0.0803	0.69
Bin reclassification for, b+ (AUPRC: 0.69)	all	0.9710727720845764	0.02056760094568104	0.0805	0.69
Bin reclassification for, b+ (AUPRC: 0.69)	all	0.970943053573745	0.020587224094065874	0.0806	0.69
Bin reclassification for, b+ (AUPRC: 0.69)	all	0.9708781943183292	0.020608266711089146	0.0808	0.69
Bin reclassification for, b+ (AUPRC: 0.69)	all	0.9708133350629135	0.020628758153720634	0.08093	0.69
Bin reclassification for, b+ (AUPRC: 0.69)	all	0.9707484758074977	0.020650432752604586	0.08105	0.69
Bin reclassification for, b+ (AUPRC: 0.69)	all	0.9706187572966662	0.02068832039593284	0.08124	0.69
Bin reclassification for, b+ (AUPRC: 0.69)	all	0.9706187572966662	0.020688434798597086	0.08136	0.69
Bin reclassification for, b+ (AUPRC: 0.69)	all	0.9706187572966662	0.020710452239330622	0.08154	0.69
Bin reclassification for, b+ (AUPRC: 0.69)	all	0.9705538980412505	0.020732251369542265	0.08167	0.69
Bin reclassification for, b+ (AUPRC: 0.69)	all	0.970424179530419	0.020751762485107468	0.0818	0.69
Bin reclassification for, b+ (AUPRC: 0.69)	all	0.9703593202750033	0.020773050157453638	0.082	0.69
Bin reclassification for, b+ (AUPRC: 0.69)	all	0.9700998832533403	0.020806873209811796	0.0821	0.69
Bin reclassification for, b+ (AUPRC: 0.69)	all	0.969905305487093	0.020845298168334775	0.0824	0.69
Bin reclassification for, b+ (AUPRC: 0.69)	all	0.9697755869762615	0.020865196762489532	0.0825	0.69
Bin reclassification for, b+ (AUPRC: 0.69)	all	0.9697107277208458	0.0208863022960823	0.0827	0.69
Bin reclassification for, b+ (AUPRC: 0.69)	all	0.9697107277208458	0.020907886990290718	0.0828	0.69
Bin reclassification for, b+ (AUPRC: 0.69)	all	0.96964586846543	0.020947705000266225	0.083	0.69
Bin reclassification for, b+ (AUPRC: 0.69)	all	0.9692567129329356	0.020979099515953326	0.0831	0.69
Bin reclassification for, b+ (AUPRC: 0.69)	all	0.9692567129329356	0.020984637852107732	0.08325	0.69
Bin reclassification for, b+ (AUPRC: 0.69)	all	0.9692567129329356	0.02098469678629704	0.08344	0.69
Bin reclassification for, b+ (AUPRC: 0.69)	all	0.9691918536775198	0.021007422819546758	0.0836	0.69
Bin reclassification for, b+ (AUPRC: 0.69)	all	0.9691918536775198	0.021029536767561908	0.08374	0.69
Bin reclassification for, b+ (AUPRC: 0.69)	all	0.9690621351666883	0.02104944315692338	0.08386	0.69
Bin reclassification for, b+ (AUPRC: 0.69)	all	0.9689324166558568	0.021085480954753513	0.08405	0.69
Bin reclassification for, b+ (AUPRC: 0.69)	all	0.9689324166558568	0.02112504772544084	0.0842	0.69
Bin reclassification for, b+ (AUPRC: 0.69)	all	0.9688675574004411	0.021147048289393774	0.08435	0.69
Bin reclassification for, b+ (AUPRC: 0.69)	all	0.9688675574004411	0.02114881471497661	0.0845	0.69
Bin reclassification for, b+ (AUPRC: 0.69)	all	0.9687378388896095	0.021167230474236097	0.08466	0.69
Bin reclassification for, b+ (AUPRC: 0.69)	all	0.9687378388896095	0.021191556861504323	0.0848	0.69
Bin reclassification for, b+ (AUPRC: 0.69)	all	0.9684784018679465	0.021227716016035937	0.08496	0.69
Bin reclassification for, b+ (AUPRC: 0.69)	all	0.9682838241016993	0.021265533568461656	0.0851	0.69
Bin reclassification for, b+ (AUPRC: 0.69)	all	0.9682838241016993	0.021290280257611108	0.08527	0.69
Bin reclassification for, b+ (AUPRC: 0.69)	all	0.968089246335452	0.021308063258937367	0.0854	0.69
Bin reclassification for, b+ (AUPRC: 0.69)	all	0.968089246335452	0.021313631385271804	0.08575	0.69
Bin reclassification for, b+ (AUPRC: 0.69)	all	0.9680243870800364	0.02133514402115646	0.0859	0.69
Bin reclassification for, b+ (AUPRC: 0.69)	all	0.9680243870800364	0.021374314733025142	0.086	0.69
Bin reclassification for, b+ (AUPRC: 0.69)	all	0.967829809313789	0.02141393383809103	0.0862	0.69
Bin reclassification for, b+ (AUPRC: 0.69)	all	0.967829809313789	0.021437037143452308	0.0863	0.69
Bin reclassification for, b+ (AUPRC: 0.69)	all	0.9677649500583734	0.0214595854780694	0.0865	0.69
Bin reclassification for, b+ (AUPRC: 0.69)	all	0.9677649500583734	0.02148254156564406	0.0866	0.69
Bin reclassification for, b+ (AUPRC: 0.69)	all	0.9677649500583734	0.021482572495223614	0.0868	0.69
Bin reclassification for, b+ (AUPRC: 0.69)	all	0.9675703722921261	0.021521726585492527	0.087	0.69
Bin reclassification for, b+ (AUPRC: 0.69)	all	0.9673757945258789	0.021560260313220062	0.0871	0.69
Bin reclassification for, b+ (AUPRC: 0.69)	all	0.9673109352704631	0.021582900392179562	0.0873	0.69
Bin reclassification for, b+ (AUPRC: 0.69)	all	0.9673109352704631	0.021607071194386856	0.0874	0.69
Bin reclassification for, b+ (AUPRC: 0.69)	all	0.9672460760150473	0.021630598746809004	0.0875	0.69
Bin reclassification for, b+ (AUPRC: 0.69)	all	0.9671812167596316	0.02165276583881235	0.0877	0.69
Bin reclassification for, b+ (AUPRC: 0.69)	all	0.9671812167596316	0.02165292304296752	0.0878	0.69
Bin reclassification for, b+ (AUPRC: 0.69)	all	0.9671812167596316	0.0216769391789743	0.088	0.69
Bin reclassification for, b+ (AUPRC: 0.69)	all	0.9670514982488001	0.021716428018998597	0.0882	0.69
Bin reclassification for, b+ (AUPRC: 0.69)	all	0.9669866389933843	0.021738845153924553	0.0883	0.69
Bin reclassification for, b+ (AUPRC: 0.69)	all	0.9669217797379686	0.021761279869210445	0.0885	0.69
Bin reclassification for, b+ (AUPRC: 0.69)	all	0.9667920612271371	0.02178160239296606	0.0886	0.69
Bin reclassification for, b+ (AUPRC: 0.69)	all	0.9667272019717214	0.02182229724882397	0.0888	0.69
Bin reclassification for, b+ (AUPRC: 0.69)	all	0.9666623427163056	0.02184267528805541	0.0889	0.69
Bin reclassification for, b+ (AUPRC: 0.69)	all	0.9666623427163056	0.021862251970375064	0.0891	0.69
Bin reclassification for, b+ (AUPRC: 0.69)	all	0.9666623427163056	0.021885976763037017	0.0893	0.69
Bin reclassification for, b+ (AUPRC: 0.69)	all	0.9666623427163056	0.02190955985364226	0.0895	0.69
Bin reclassification for, b+ (AUPRC: 0.69)	all	0.9665974834608899	0.021930721699244645	0.08966	0.69
Bin reclassification for, b+ (AUPRC: 0.69)	all	0.9665974834608899	0.021954435302696612	0.0898	0.69
Bin reclassification for, b+ (AUPRC: 0.69)	all	0.9664029056946426	0.021994795057223373	0.08997	0.69
Bin reclassification for, b+ (AUPRC: 0.69)	all	0.9664029056946426	0.022019400717625568	0.0903	0.69
Bin reclassification for, b+ (AUPRC: 0.69)	all	0.9663380464392268	0.022042190696979425	0.0904	0.69
Bin reclassification for, b+ (AUPRC: 0.69)	all	0.9662083279283954	0.02206279833355302	0.0906	0.69
Bin reclassification for, b+ (AUPRC: 0.69)	all	0.9662083279283954	0.022085203788152832	0.0907	0.69
Bin reclassification for, b+ (AUPRC: 0.69)	all	0.9662083279283954	0.022127949068730772	0.0909	0.69
Bin reclassification for, b+ (AUPRC: 0.69)	all	0.9661434686729796	0.02216989977705082	0.09106	0.69
Bin reclassification for, b+ (AUPRC: 0.69)	all	0.9661434686729796	0.02219550100055578	0.09125	0.69
Bin reclassification for, b+ (AUPRC: 0.69)	all	0.9661434686729796	0.022195567144719687	0.0914	0.69
Bin reclassification for, b+ (AUPRC: 0.69)	all	0.9661434686729796	0.02221897383423476	0.09155	0.69
Bin reclassification for, b+ (AUPRC: 0.69)	all	0.9657543131404851	0.02225340788000795	0.0917	0.69
Bin reclassification for, b+ (AUPRC: 0.69)	all	0.9657543131404851	0.022295959774434965	0.09186	0.69
Bin reclassification for, b+ (AUPRC: 0.69)	all	0.9656894538850694	0.02231912648254524	0.09204	0.69
Bin reclassification for, b+ (AUPRC: 0.69)	all	0.9656894538850694	0.022324949544324523	0.0922	0.69
Bin reclassification for, b+ (AUPRC: 0.69)	all	0.9656245946296537	0.022348582648325056	0.09235	0.69
Bin reclassification for, b+ (AUPRC: 0.69)	all	0.9656245946296537	0.02234875038841612	0.0925	0.69
Bin reclassification for, b+ (AUPRC: 0.69)	all	0.9654300168634065	0.022368927253273062	0.0927	0.69
Bin reclassification for, b+ (AUPRC: 0.69)	all	0.9653002983525749	0.02240963420032704	0.09283	0.69
Bin reclassification for, b+ (AUPRC: 0.69)	all	0.9651705798417434	0.02245192322199658	0.093	0.69
Bin reclassification for, b+ (AUPRC: 0.69)	all	0.9651705798417434	0.02247450643984245	0.09314	0.69
Bin reclassification for, b+ (AUPRC: 0.69)	all	0.9650408613309119	0.022498022974323614	0.0934	0.69
Bin reclassification for, b+ (AUPRC: 0.69)	all	0.9649111428200804	0.022521458740178937	0.0935	0.69
Bin reclassification for, b+ (AUPRC: 0.69)	all	0.9649111428200804	0.022546579897368125	0.0937	0.69
Bin reclassification for, b+ (AUPRC: 0.69)	all	0.9648462835646647	0.022565412543857386	0.0939	0.69
Bin reclassification for, b+ (AUPRC: 0.69)	all	0.964781424309249	0.022605352339558987	0.094	0.69
Bin reclassification for, b+ (AUPRC: 0.69)	all	0.964781424309249	0.022630733372686722	0.0942	0.69
Bin reclassification for, b+ (AUPRC: 0.69)	all	0.9647165650538332	0.02265399277765001	0.0943	0.69
Bin reclassification for, b+ (AUPRC: 0.69)	all	0.9646517057984174	0.022678824659581282	0.09454	0.69
Bin reclassification for, b+ (AUPRC: 0.69)	all	0.9646517057984174	0.022683840070767847	0.09467	0.69
Bin reclassification for, b+ (AUPRC: 0.69)	all	0.9645868465430016	0.02272359176987932	0.09503	0.69
Bin reclassification for, b+ (AUPRC: 0.69)	all	0.964262550265923	0.022759455806057042	0.09515	0.69
Bin reclassification for, b+ (AUPRC: 0.69)	all	0.9641976910105072	0.022780767674786383	0.0954	0.69
Bin reclassification for, b+ (AUPRC: 0.69)	all	0.9641976910105072	0.022805895230337086	0.0955	0.69
Bin reclassification for, b+ (AUPRC: 0.69)	all	0.9640679724996757	0.022826709584484472	0.09564	0.69
Bin reclassification for, b+ (AUPRC: 0.69)	all	0.9639382539888443	0.022869541131936108	0.0959	0.69
Bin reclassification for, b+ (AUPRC: 0.69)	all	0.9638085354780127	0.022909542764993726	0.096	0.69
Bin reclassification for, b+ (AUPRC: 0.69)	all	0.9638085354780127	0.022909578084506433	0.0962	0.69
Bin reclassification for, b+ (AUPRC: 0.69)	all	0.9636788169671812	0.022933259245539298	0.0964	0.69
Bin reclassification for, b+ (AUPRC: 0.69)	all	0.9635490984563497	0.022957137713465376	0.09656	0.69
Bin reclassification for, b+ (AUPRC: 0.69)	all	0.963484239200934	0.022981410661023032	0.0967	0.69
Bin reclassification for, b+ (AUPRC: 0.69)	all	0.963484239200934	0.023007429595406876	0.0969	0.69
Bin reclassification for, b+ (AUPRC: 0.69)	all	0.9634193799455182	0.023048968584258922	0.09705	0.69
Bin reclassification for, b+ (AUPRC: 0.69)	all	0.9634193799455182	0.0230737804868577	0.09717	0.69
Bin reclassification for, b+ (AUPRC: 0.69)	all	0.9633545206901025	0.023073015616577527	0.0974	0.69
Bin reclassification for, b+ (AUPRC: 0.69)	all	0.9632896614346868	0.023096577346008562	0.09753	0.69
Bin reclassification for, b+ (AUPRC: 0.69)	all	0.9630950836684394	0.02311693285363116	0.0977	0.69
Bin reclassification for, b+ (AUPRC: 0.69)	all	0.9630950836684394	0.023142368660161432	0.09796	0.69
Bin reclassification for, b+ (AUPRC: 0.69)	all	0.9629005059021922	0.023183834093322506	0.0981	0.69
Bin reclassification for, b+ (AUPRC: 0.69)	all	0.9623816318588663	0.02321666066874247	0.0982	0.69
Bin reclassification for, b+ (AUPRC: 0.69)	all	0.9623167726034505	0.0232408419773121	0.09845	0.69
Bin reclassification for, b+ (AUPRC: 0.69)	all	0.9622519133480347	0.02326434734065741	0.09875	0.69
Bin reclassification for, b+ (AUPRC: 0.69)	all	0.9621221948372033	0.023287174471705786	0.09894	0.69
Bin reclassification for, b+ (AUPRC: 0.69)	all	0.9620573355817875	0.023331057848691807	0.0991	0.69
Bin reclassification for, b+ (AUPRC: 0.69)	all	0.9620573355817875	0.02335699528860447	0.0993	0.69
Bin reclassification for, b+ (AUPRC: 0.69)	all	0.9620573355817875	0.02338287987918399	0.0994	0.69
Bin reclassification for, b+ (AUPRC: 0.69)	all	0.961927617070956	0.023405185406122814	0.0996	0.69
Bin reclassification for, b+ (AUPRC: 0.69)	all	0.9618627578155403	0.023427935008412257	0.09985	0.69
Bin reclassification for, b+ (AUPRC: 0.69)	all	0.9618627578155403	0.02342797201913416	0.1	0.69
Bin reclassification for, b+ (AUPRC: 0.69)	all	0.9618627578155403	0.023452202103265596	0.10016	0.69
Bin reclassification for, b+ (AUPRC: 0.69)	all	0.961668180049293	0.023496058899407646	0.10034	0.69
Bin reclassification for, b+ (AUPRC: 0.69)	all	0.9614736022830458	0.023537518874949787	0.1005	0.69
Bin reclassification for, b+ (AUPRC: 0.69)	all	0.9612141652613828	0.02355903589176197	0.1007	0.69
Bin reclassification for, b+ (AUPRC: 0.69)	all	0.9612141652613828	0.023584755526980833	0.1009	0.69
Bin reclassification for, b+ (AUPRC: 0.69)	all	0.9609547282397198	0.023604798070320503	0.101	0.69
Bin reclassification for, b+ (AUPRC: 0.69)	all	0.9609547282397198	0.023604948499597714	0.10126	0.69
Bin reclassification for, b+ (AUPRC: 0.69)	all	0.9608898689843041	0.02364864325586667	0.10144	0.69
Bin reclassification for, b+ (AUPRC: 0.69)	all	0.9607601504734725	0.02369257393832861	0.10156	0.69
Bin reclassification for, b+ (AUPRC: 0.69)	all	0.9606304319626411	0.023715699822104228	0.10175	0.69
Bin reclassification for, b+ (AUPRC: 0.69)	all	0.9606304319626411	0.02372135931348839	0.1019	0.69
Bin reclassification for, b+ (AUPRC: 0.69)	all	0.9605655727072253	0.02374580920939763	0.1022	0.69
Bin reclassification for, b+ (AUPRC: 0.69)	all	0.9605007134518095	0.023771075982689766	0.1023	0.69
Bin reclassification for, b+ (AUPRC: 0.69)	all	0.9604358541963939	0.02379341760436534	0.1025	0.69
Bin reclassification for, b+ (AUPRC: 0.69)	all	0.9604358541963939	0.023816953012664416	0.10266	0.69
Bin reclassification for, b+ (AUPRC: 0.69)	all	0.9604358541963939	0.02386493298866061	0.1028	0.69
Bin reclassification for, b+ (AUPRC: 0.69)	all	0.9603061356855623	0.023888042748722187	0.1031	0.69
Bin reclassification for, b+ (AUPRC: 0.69)	all	0.9602412764301466	0.02391559998190782	0.1032	0.69
Bin reclassification for, b+ (AUPRC: 0.69)	all	0.9602412764301466	0.02394309935779772	0.1034	0.69
Bin reclassification for, b+ (AUPRC: 0.69)	all	0.9599818394084836	0.023985195004286253	0.1036	0.69
Bin reclassification for, b+ (AUPRC: 0.69)	all	0.9599169801530678	0.024032528351888176	0.1039	0.69
Bin reclassification for, b+ (AUPRC: 0.69)	all	0.9599169801530678	0.02405893789542815	0.1041	0.69
Bin reclassification for, b+ (AUPRC: 0.69)	all	0.9599169801530678	0.024086542295480032	0.1043	0.69
Bin reclassification for, b+ (AUPRC: 0.69)	all	0.9599169801530678	0.0241135421978842	0.1045	0.69
Bin reclassification for, b+ (AUPRC: 0.69)	all	0.9598521208976522	0.024140113466199927	0.1047	0.69
Bin reclassification for, b+ (AUPRC: 0.69)	all	0.9597224023868206	0.02418727360698827	0.10486	0.69
Bin reclassification for, b+ (AUPRC: 0.69)	all	0.9596575431314048	0.02421255203833163	0.105	0.69
Bin reclassification for, b+ (AUPRC: 0.69)	all	0.9596575431314048	0.0242125916604346	0.10516	0.69
Bin reclassification for, b+ (AUPRC: 0.69)	all	0.9595926838759891	0.02423796620609889	0.1054	0.69
Bin reclassification for, b+ (AUPRC: 0.69)	all	0.9595278246205734	0.024262482205763693	0.1056	0.69
Bin reclassification for, b+ (AUPRC: 0.69)	all	0.9593981061097419	0.02431043465255899	0.1058	0.69
Bin reclassification for, b+ (AUPRC: 0.69)	all	0.9593981061097419	0.02436051988432376	0.10596	0.69
Bin reclassification for, b+ (AUPRC: 0.69)	all	0.9592683875989103	0.024387871032848597	0.10614	0.69
Bin reclassification for, b+ (AUPRC: 0.69)	all	0.9592683875989103	0.024414562238150105	0.1063	0.69
Bin reclassification for, b+ (AUPRC: 0.69)	all	0.9592683875989103	0.024414642842993543	0.1065	0.69
Bin reclassification for, b+ (AUPRC: 0.69)	all	0.9591386690880789	0.024490215009779194	0.1069	0.69
Bin reclassification for, b+ (AUPRC: 0.69)	all	0.9590738098326631	0.02451848461936408	0.107	0.69
Bin reclassification for, b+ (AUPRC: 0.69)	all	0.9588143728110001	0.024543798801615776	0.1073	0.69
Bin reclassification for, b+ (AUPRC: 0.69)	all	0.9586846543001686	0.024568664605564974	0.1075	0.69
Bin reclassification for, b+ (AUPRC: 0.69)	all	0.9585549357893371	0.024594897295210326	0.10767	0.69
Bin reclassification for, b+ (AUPRC: 0.69)	all	0.9584900765339214	0.02462171069073412	0.10785	0.69
Bin reclassification for, b+ (AUPRC: 0.69)	all	0.9584252172785056	0.024671055377562146	0.10803	0.69
Bin reclassification for, b+ (AUPRC: 0.69)	all	0.9584252172785056	0.024671096567383463	0.1082	0.69
Bin reclassification for, b+ (AUPRC: 0.69)	all	0.9581657802568426	0.02471533779691698	0.1084	0.69
Bin reclassification for, b+ (AUPRC: 0.69)	all	0.9580360617460112	0.024740593097557096	0.1086	0.69
Bin reclassification for, b+ (AUPRC: 0.69)	all	0.9577117654689324	0.024758468281461162	0.10876	0.69
Bin reclassification for, b+ (AUPRC: 0.69)	all	0.9576469062135167	0.024786423788251924	0.10895	0.69
Bin reclassification for, b+ (AUPRC: 0.69)	all	0.9575171877026851	0.024833467904723457	0.10913	0.69
Bin reclassification for, b+ (AUPRC: 0.69)	all	0.9573874691918537	0.024879445677657715	0.1093	0.69
Bin reclassification for, b+ (AUPRC: 0.69)	all	0.9573874691918537	0.024880494070213525	0.1095	0.69
Bin reclassification for, b+ (AUPRC: 0.69)	all	0.9573874691918537	0.024886828240252897	0.1097	0.69
Bin reclassification for, b+ (AUPRC: 0.69)	all	0.9571928914256065	0.024909488324204806	0.10986	0.69
Bin reclassification for, b+ (AUPRC: 0.69)	all	0.9570631729147749	0.024938481923149725	0.11005	0.69
Bin reclassification for, b+ (AUPRC: 0.69)	all	0.9569983136593592	0.02496569437793882	0.1102	0.69
Bin reclassification for, b+ (AUPRC: 0.69)	all	0.9568685951485277	0.025015599777533606	0.1104	0.69
Bin reclassification for, b+ (AUPRC: 0.69)	all	0.9564794396160332	0.025058410718685482	0.11066	0.69
Bin reclassification for, b+ (AUPRC: 0.69)	all	0.9563497211052017	0.025085404360726243	0.111	0.69
Bin reclassification for, b+ (AUPRC: 0.69)	all	0.956284861849786	0.02511279809099131	0.1113	0.69
Bin reclassification for, b+ (AUPRC: 0.69)	all	0.9562200025943702	0.02513909800718552	0.1115	0.69
Bin reclassification for, b+ (AUPRC: 0.69)	all	0.9558957063172915	0.025160131656218845	0.1117	0.69
Bin reclassification for, b+ (AUPRC: 0.69)	all	0.9558308470618757	0.025188912571210767	0.1119	0.69
Bin reclassification for, b+ (AUPRC: 0.69)	all	0.9557659878064599	0.025240137573822607	0.11206	0.69
Bin reclassification for, b+ (AUPRC: 0.69)	all	0.9551822545077182	0.025283228122462365	0.1123	0.69
Bin reclassification for, b+ (AUPRC: 0.69)	all	0.9551822545077182	0.025283271528636176	0.1125	0.69
Bin reclassification for, b+ (AUPRC: 0.69)	all	0.9550525359968868	0.025287131297311406	0.11255	0.69
Bin reclassification for, b+ (AUPRC: 0.69)	all	0.9550525359968868	0.025317826844977527	0.1128	0.69
Bin reclassification for, b+ (AUPRC: 0.69)	all	0.954987676741471	0.025345653850391097	0.113	0.69
Bin reclassification for, b+ (AUPRC: 0.69)	all	0.954987676741471	0.025376625032961692	0.11316	0.69
Bin reclassification for, b+ (AUPRC: 0.69)	all	0.9548579582306395	0.025402204446162233	0.1134	0.69
Bin reclassification for, b+ (AUPRC: 0.69)	all	0.9547930989752238	0.025455161669067337	0.1136	0.69
Bin reclassification for, b+ (AUPRC: 0.69)	all	0.9547930989752238	0.025455249702148852	0.1138	0.69
Bin reclassification for, b+ (AUPRC: 0.69)	all	0.954728239719808	0.0254846762995973	0.11395	0.69
Bin reclassification for, b+ (AUPRC: 0.69)	all	0.9545985212089765	0.025536832169676442	0.1142	0.69
Bin reclassification for, b+ (AUPRC: 0.69)	all	0.9545336619535608	0.025568858010052417	0.1144	0.69
Bin reclassification for, b+ (AUPRC: 0.69)	all	0.954468802698145	0.025596025971721923	0.1145	0.69
Bin reclassification for, b+ (AUPRC: 0.69)	all	0.9544039434427293	0.02565054595657449	0.1147	0.69
Bin reclassification for, b+ (AUPRC: 0.69)	all	0.9541445064210663	0.025677590973831932	0.1149	0.69
Bin reclassification for, b+ (AUPRC: 0.69)	all	0.9541445064210663	0.025682253041158645	0.1151	0.69
Bin reclassification for, b+ (AUPRC: 0.69)	all	0.9540147879102348	0.025731814627370647	0.1153	0.69
Bin reclassification for, b+ (AUPRC: 0.69)	all	0.9540147879102348	0.025738343464886033	0.11554	0.69
Bin reclassification for, b+ (AUPRC: 0.69)	all	0.9539499286548191	0.02576847269063992	0.1157	0.69
Bin reclassification for, b+ (AUPRC: 0.69)	all	0.9538202101439875	0.02582446528289959	0.11597	0.69
Bin reclassification for, b+ (AUPRC: 0.69)	all	0.9537553508885718	0.025854535928222674	0.11615	0.69
Bin reclassification for, b+ (AUPRC: 0.69)	all	0.953690491633156	0.02588677703992169	0.1164	0.69
Bin reclassification for, b+ (AUPRC: 0.69)	all	0.9534959138669088	0.025940041995306407	0.11676	0.69
Bin reclassification for, b+ (AUPRC: 0.69)	all	0.9533661953560774	0.025968863511087868	0.117	0.69
Bin reclassification for, b+ (AUPRC: 0.69)	all	0.9531067583344143	0.026021837448071426	0.1172	0.69
Bin reclassification for, b+ (AUPRC: 0.69)	all	0.9531067583344143	0.026051823539005935	0.11743	0.69
Bin reclassification for, b+ (AUPRC: 0.69)	all	0.9529770398235828	0.026080643558029564	0.1177	0.69
Bin reclassification for, b+ (AUPRC: 0.69)	all	0.9525230250356725	0.02612962686195387	0.11774	0.69
Bin reclassification for, b+ (AUPRC: 0.69)	all	0.9521338695031781	0.026150264263740022	0.118	0.69
Bin reclassification for, b+ (AUPRC: 0.69)	all	0.9521338695031781	0.02615031084667866	0.11816	0.69
Bin reclassification for, b+ (AUPRC: 0.69)	all	0.9520690102477624	0.02618276386104353	0.1184	0.69
Bin reclassification for, b+ (AUPRC: 0.69)	all	0.9520041509923466	0.026213944218126877	0.1185	0.69
Bin reclassification for, b+ (AUPRC: 0.69)	all	0.9518095732260994	0.026242096077365454	0.1187	0.69
Bin reclassification for, b+ (AUPRC: 0.69)	all	0.9517447139706836	0.02627352468805337	0.11896	0.69
Bin reclassification for, b+ (AUPRC: 0.69)	all	0.9514852769490206	0.026326509736501608	0.1192	0.69
Bin reclassification for, b+ (AUPRC: 0.69)	all	0.9514204176936049	0.026361141711129042	0.1194	0.69
Bin reclassification for, b+ (AUPRC: 0.69)	all	0.9514204176936049	0.026361615446407874	0.1195	0.69
Bin reclassification for, b+ (AUPRC: 0.69)	all	0.9508366843948631	0.026406563814361496	0.11975	0.69
Bin reclassification for, b+ (AUPRC: 0.69)	all	0.9507069658840317	0.026438869358652695	0.1199	0.69
Bin reclassification for, b+ (AUPRC: 0.69)	all	0.9506421066286159	0.02647321251178534	0.12006	0.69
Bin reclassification for, b+ (AUPRC: 0.69)	all	0.9505772473732002	0.02647417972673213	0.1203	0.69
Bin reclassification for, b+ (AUPRC: 0.69)	all	0.9504475288623686	0.02653042380967037	0.1204	0.69
Bin reclassification for, b+ (AUPRC: 0.69)	all	0.9504475288623686	0.02656673773368722	0.12067	0.69
Bin reclassification for, b+ (AUPRC: 0.69)	all	0.95012323258529	0.026619396597936083	0.12085	0.69
Bin reclassification for, b+ (AUPRC: 0.69)	all	0.9500583733298742	0.02662532059263514	0.1212	0.69
Bin reclassification for, b+ (AUPRC: 0.69)	all	0.9497989363082112	0.026654435185893024	0.12146	0.69
Bin reclassification for, b+ (AUPRC: 0.69)	all	0.9496692177973797	0.026686253353551848	0.1216	0.69
Bin reclassification for, b+ (AUPRC: 0.69)	all	0.9494746400311325	0.026747865871484536	0.1219	0.69
Bin reclassification for, b+ (AUPRC: 0.69)	all	0.9492152030094695	0.026777301045659552	0.12213	0.69
Bin reclassification for, b+ (AUPRC: 0.69)	all	0.9488909067323907	0.02683217146179396	0.1224	0.69
Bin reclassification for, b+ (AUPRC: 0.69)	all	0.9487611882215592	0.02686708616642606	0.1226	0.69
Bin reclassification for, b+ (AUPRC: 0.69)	all	0.9486314697107278	0.026903536492496955	0.12286	0.69
Bin reclassification for, b+ (AUPRC: 0.69)	all	0.9482423141782332	0.026957806054996137	0.12305	0.69
Bin reclassification for, b+ (AUPRC: 0.69)	all	0.9479180179011545	0.026984560732340485	0.1233	0.69
Bin reclassification for, b+ (AUPRC: 0.69)	all	0.9478531586457387	0.027052392491082187	0.12354	0.69
Bin reclassification for, b+ (AUPRC: 0.69)	all	0.9477234401349073	0.027085793304922785	0.1238	0.69
Bin reclassification for, b+ (AUPRC: 0.69)	all	0.94752886236866	0.027116825647850645	0.124	0.69
Bin reclassification for, b+ (AUPRC: 0.69)	all	0.9473342846024128	0.027148951198431213	0.12427	0.69
Bin reclassification for, b+ (AUPRC: 0.69)	all	0.9473342846024128	0.0271886226987584	0.1245	0.69
Bin reclassification for, b+ (AUPRC: 0.69)	all	0.9472045660915813	0.027222499757674268	0.12476	0.69
Bin reclassification for, b+ (AUPRC: 0.69)	all	0.9472045660915813	0.02722270273494587	0.1249	0.69
Bin reclassification for, b+ (AUPRC: 0.69)	all	0.9470748475807498	0.027287286426808142	0.1251	0.69
Bin reclassification for, b+ (AUPRC: 0.69)	all	0.9468802698145026	0.027319612708607017	0.1254	0.69
Bin reclassification for, b+ (AUPRC: 0.69)	all	0.9466208327928395	0.027381968612515597	0.1255	0.69
Bin reclassification for, b+ (AUPRC: 0.69)	all	0.9465559735374238	0.02738168500367741	0.1256	0.69
Bin reclassification for, b+ (AUPRC: 0.69)	all	0.9465559735374238	0.02742016699358931	0.1259	0.69
Bin reclassification for, b+ (AUPRC: 0.69)	all	0.9463613957711765	0.027452286342153586	0.1261	0.69
Bin reclassification for, b+ (AUPRC: 0.69)	all	0.9460370994940978	0.02751301992458724	0.1262	0.69
Bin reclassification for, b+ (AUPRC: 0.69)	all	0.9459073809832663	0.027549572796496988	0.1266	0.69
Bin reclassification for, b+ (AUPRC: 0.69)	all	0.9458425217278505	0.0276150294840574	0.1268	0.69
Bin reclassification for, b+ (AUPRC: 0.69)	all	0.9458425217278505	0.02765697986462626	0.127	0.69
Bin reclassification for, b+ (AUPRC: 0.69)	all	0.9458425217278505	0.027666266998542983	0.1273	0.69
Bin reclassification for, b+ (AUPRC: 0.69)	all	0.9456479439616033	0.027702094187120236	0.1276	0.69
Bin reclassification for, b+ (AUPRC: 0.69)	all	0.9453236476845246	0.027760952957803352	0.1277	0.69
Bin reclassification for, b+ (AUPRC: 0.69)	all	0.9452587884291088	0.02779700973295874	0.128	0.69
Bin reclassification for, b+ (AUPRC: 0.69)	all	0.9450642106628616	0.02786153937347389	0.1283	0.69
Bin reclassification for, b+ (AUPRC: 0.69)	all	0.9450642106628616	0.027901926766777347	0.1285	0.69
Bin reclassification for, b+ (AUPRC: 0.69)	all	0.9449993514074458	0.027940406583733965	0.1288	0.69
Bin reclassification for, b+ (AUPRC: 0.69)	all	0.9447399143857829	0.028006368055128284	0.1292	0.69
Bin reclassification for, b+ (AUPRC: 0.69)	all	0.9446101958749513	0.028044797732384386	0.1293	0.69
Bin reclassification for, b+ (AUPRC: 0.69)	all	0.9444156181087041	0.028112697919301245	0.1295	0.69
Bin reclassification for, b+ (AUPRC: 0.69)	all	0.9444156181087041	0.028112969305680514	0.1296	0.69
Bin reclassification for, b+ (AUPRC: 0.69)	all	0.9443507588532883	0.028151803184866087	0.1298	0.69
Bin reclassification for, b+ (AUPRC: 0.69)	all	0.9442858995978726	0.028191350315141306	0.1301	0.69
Bin reclassification for, b+ (AUPRC: 0.69)	all	0.9440913218316254	0.02822812107296337	0.1302	0.69
Bin reclassification for, b+ (AUPRC: 0.69)	all	0.9440913218316254	0.028228285300386114	0.1304	0.69
Bin reclassification for, b+ (AUPRC: 0.69)	all	0.9438318848099624	0.028300932732774783	0.1306	0.69
Bin reclassification for, b+ (AUPRC: 0.69)	all	0.9437021662991308	0.028375460979353194	0.1309	0.69
Bin reclassification for, b+ (AUPRC: 0.69)	all	0.9437021662991308	0.028383431878788116	0.1311	0.69
Bin reclassification for, b+ (AUPRC: 0.69)	all	0.9434427292774679	0.028415151100779433	0.1315	0.69
Bin reclassification for, b+ (AUPRC: 0.69)	all	0.9431184330003891	0.028482221382135003	0.1316	0.69
Bin reclassification for, b+ (AUPRC: 0.69)	all	0.9429887144895577	0.028518299847198874	0.1318	0.69
Bin reclassification for, b+ (AUPRC: 0.69)	all	0.9429887144895577	0.028520537572605847	0.132	0.69
Bin reclassification for, b+ (AUPRC: 0.69)	all	0.9427292774678947	0.028554926240474326	0.1321	0.69
Bin reclassification for, b+ (AUPRC: 0.69)	all	0.9427292774678947	0.028554982338542055	0.1322	0.69
Bin reclassification for, b+ (AUPRC: 0.69)	all	0.9424698404462317	0.028624221161555174	0.1323	0.69
Bin reclassification for, b+ (AUPRC: 0.69)	all	0.9423401219354002	0.028660931455613926	0.1327	0.69
Bin reclassification for, b+ (AUPRC: 0.69)	all	0.9420806849137372	0.028733074191665924	0.1328	0.69
Bin reclassification for, b+ (AUPRC: 0.69)	all	0.9420806849137372	0.02873313103099024	0.1329	0.69
Bin reclassification for, b+ (AUPRC: 0.69)	all	0.9419509664029057	0.028772887749481918	0.1332	0.69
Bin reclassification for, b+ (AUPRC: 0.69)	all	0.94188610714749	0.028818009172072608	0.1334	0.69
Bin reclassification for, b+ (AUPRC: 0.69)	all	0.9418212478920742	0.028897282409692263	0.1338	0.69
Bin reclassification for, b+ (AUPRC: 0.69)	all	0.9414969516149955	0.028930857721405964	0.1339	0.69
Bin reclassification for, b+ (AUPRC: 0.69)	all	0.9414320923595797	0.028938554168826507	0.1343	0.69
Bin reclassification for, b+ (AUPRC: 0.69)	all	0.9411726553379167	0.029015906659601482	0.1344	0.69
Bin reclassification for, b+ (AUPRC: 0.69)	all	0.9411726553379167	0.029015964679346695	0.1345	0.69
Bin reclassification for, b+ (AUPRC: 0.69)	all	0.9410429368270852	0.029057052678800308	0.1348	0.69
Bin reclassification for, b+ (AUPRC: 0.69)	all	0.9407834998054222	0.02909495727524371	0.135	0.69
Bin reclassification for, b+ (AUPRC: 0.69)	all	0.9405240627837592	0.029168552434400426	0.1353	0.69
Bin reclassification for, b+ (AUPRC: 0.69)	all	0.9405240627837592	0.029168728451830665	0.1354	0.69
Bin reclassification for, b+ (AUPRC: 0.69)	all	0.9402646257620962	0.029205447439461702	0.1356	0.69
Bin reclassification for, b+ (AUPRC: 0.69)	all	0.9399403294850175	0.029280967573126652	0.1359	0.69
Bin reclassification for, b+ (AUPRC: 0.69)	all	0.9399403294850175	0.029330035761919122	0.136	0.69
Bin reclassification for, b+ (AUPRC: 0.69)	all	0.9399403294850175	0.029330154483210854	0.1362	0.69
Bin reclassification for, b+ (AUPRC: 0.69)	all	0.9397457517187703	0.029372770029192346	0.1364	0.69
Bin reclassification for, b+ (AUPRC: 0.69)	all	0.9396808924633545	0.029458470835341217	0.1366	0.69
Bin reclassification for, b+ (AUPRC: 0.69)	all	0.9394863146971073	0.029503061311781265	0.1368	0.69
Bin reclassification for, b+ (AUPRC: 0.69)	all	0.9394863146971073	0.02950336177415314	0.137	0.69
Bin reclassification for, b+ (AUPRC: 0.69)	all	0.9392268776754443	0.02958439653428836	0.1372	0.69
Bin reclassification for, b+ (AUPRC: 0.69)	all	0.9392268776754443	0.029595158827965495	0.1375	0.69
Bin reclassification for, b+ (AUPRC: 0.69)	all	0.9390971591646128	0.029636679971343772	0.1377	0.69
Bin reclassification for, b+ (AUPRC: 0.69)	all	0.9390971591646128	0.029637286609080115	0.1378	0.69
Bin reclassification for, b+ (AUPRC: 0.69)	all	0.939032299909197	0.029684517426685722	0.1381	0.69
Bin reclassification for, b+ (AUPRC: 0.69)	all	0.9389025813983656	0.029768612580302868	0.1382	0.69
Bin reclassification for, b+ (AUPRC: 0.69)	all	0.9386431443767026	0.029809979916576548	0.1384	0.69
Bin reclassification for, b+ (AUPRC: 0.69)	all	0.9384485666104553	0.029895554614295897	0.1385	0.69
Bin reclassification for, b+ (AUPRC: 0.69)	all	0.9384485666104553	0.029896604734197304	0.1387	0.69
Bin reclassification for, b+ (AUPRC: 0.69)	all	0.9384485666104553	0.02989666650825366	0.1388	0.69
Bin reclassification for, b+ (AUPRC: 0.69)	all	0.9381891295887923	0.029938570565200474	0.139	0.69
Bin reclassification for, b+ (AUPRC: 0.69)	all	0.9379945518225451	0.029982067149713385	0.1393	0.69
Bin reclassification for, b+ (AUPRC: 0.69)	all	0.9374756777792191	0.030057082254593095	0.1395	0.69
Bin reclassification for, b+ (AUPRC: 0.69)	all	0.9374756777792191	0.030057207262473407	0.1396	0.69
Bin reclassification for, b+ (AUPRC: 0.69)	all	0.9374108185238034	0.030107405926074058	0.1399	0.69
Bin reclassification for, b+ (AUPRC: 0.69)	all	0.937216240757556	0.030197022510887645	0.1401	0.69
Bin reclassification for, b+ (AUPRC: 0.69)	all	0.9370216629913088	0.030245172851989792	0.1404	0.69
Bin reclassification for, b+ (AUPRC: 0.69)	all	0.9368270852250616	0.03028866921938106	0.1406	0.69
Bin reclassification for, b+ (AUPRC: 0.69)	all	0.9367622259696459	0.030339505005818765	0.1409	0.69
Bin reclassification for, b+ (AUPRC: 0.69)	all	0.9366973667142301	0.030391861832981548	0.1411	0.69
Bin reclassification for, b+ (AUPRC: 0.69)	all	0.9366973667142301	0.03039198974728057	0.1412	0.69
Bin reclassification for, b+ (AUPRC: 0.69)	all	0.9363730704371513	0.03043635918993789	0.1415	0.69
Bin reclassification for, b+ (AUPRC: 0.69)	all	0.9361784926709041	0.030526634139326148	0.1417	0.69
Bin reclassification for, b+ (AUPRC: 0.69)	all	0.9359190556492412	0.030573523709841795	0.142	0.69
Bin reclassification for, b+ (AUPRC: 0.69)	all	0.9359190556492412	0.030573588487550214	0.1421	0.69
Bin reclassification for, b+ (AUPRC: 0.69)	all	0.9354650408613309	0.03065540460118005	0.1423	0.69
Bin reclassification for, b+ (AUPRC: 0.69)	all	0.9350758853288365	0.030694256084241544	0.1426	0.69
Bin reclassification for, b+ (AUPRC: 0.69)	all	0.9348813075625891	0.030742455685349453	0.1428	0.69
Bin reclassification for, b+ (AUPRC: 0.69)	all	0.9348813075625891	0.030742521253588475	0.143	0.69
Bin reclassification for, b+ (AUPRC: 0.69)	all	0.9345570112855105	0.0308314806770986	0.1432	0.69
Bin reclassification for, b+ (AUPRC: 0.69)	all	0.934427292774679	0.030882841555824696	0.1434	0.69
Bin reclassification for, b+ (AUPRC: 0.69)	all	0.9340381372421844	0.03097182404924178	0.1437	0.69
Bin reclassification for, b+ (AUPRC: 0.69)	all	0.9340381372421844	0.030972623392600207	0.1438	0.69
Bin reclassification for, b+ (AUPRC: 0.69)	all	0.9338435594759372	0.031026762144678064	0.144	0.69
Bin reclassification for, b+ (AUPRC: 0.69)	all	0.9337787002205215	0.03103738196869745	0.1443	0.69
Bin reclassification for, b+ (AUPRC: 0.69)	all	0.93364898170969	0.03109373481223877	0.1445	0.69
Bin reclassification for, b+ (AUPRC: 0.69)	all	0.9333895446880269	0.031184923061587568	0.1447	0.69
Bin reclassification for, b+ (AUPRC: 0.69)	all	0.9333246854326113	0.0311857971341141	0.1449	0.69
Bin reclassification for, b+ (AUPRC: 0.69)	all	0.9333246854326113	0.031251493078630406	0.1451	0.69
Bin reclassification for, b+ (AUPRC: 0.69)	all	0.9330003891555325	0.03134867969429317	0.1454	0.69
Bin reclassification for, b+ (AUPRC: 0.69)	all	0.932870670644701	0.031403450165608825	0.1458	0.69
Bin reclassification for, b+ (AUPRC: 0.69)	all	0.932870670644701	0.031441825081757926	0.146	0.69
Bin reclassification for, b+ (AUPRC: 0.69)	all	0.9324815151122066	0.03153826073413051	0.1462	0.69
Bin reclassification for, b+ (AUPRC: 0.69)	all	0.9322220780905435	0.031594704979798556	0.1465	0.69
Bin reclassification for, b+ (AUPRC: 0.69)	all	0.9318977818134648	0.03167688169672384	0.1467	0.69
Bin reclassification for, b+ (AUPRC: 0.69)	all	0.9316383447918017	0.03175592770684795	0.1471	0.69
Bin reclassification for, b+ (AUPRC: 0.69)	all	0.9314437670255545	0.031810690837564125	0.1475	0.69
Bin reclassification for, b+ (AUPRC: 0.69)	all	0.9311194707484758	0.03186327821551437	0.1476	0.69
Bin reclassification for, b+ (AUPRC: 0.69)	all	0.9307303152159814	0.03194184136368291	0.148	0.69
Bin reclassification for, b+ (AUPRC: 0.69)	all	0.9304708781943183	0.031996324414984255	0.1482	0.69
Bin reclassification for, b+ (AUPRC: 0.69)	all	0.9304708781943183	0.031996467140391026	0.1483	0.69
Bin reclassification for, b+ (AUPRC: 0.69)	all	0.9302763004280711	0.032101395917216315	0.1486	0.69
Bin reclassification for, b+ (AUPRC: 0.69)	all	0.9302763004280711	0.03216481806235171	0.1488	0.69
Bin reclassification for, b+ (AUPRC: 0.69)	all	0.9299520041509923	0.03224486124229749	0.149	0.69
Bin reclassification for, b+ (AUPRC: 0.69)	all	0.9299520041509923	0.03224493375822821	0.1492	0.69
Bin reclassification for, b+ (AUPRC: 0.69)	all	0.9299520041509923	0.03231637501239643	0.1494	0.69
Bin reclassification for, b+ (AUPRC: 0.69)	all	0.9299520041509923	0.03238228166577456	0.1497	0.69
Bin reclassification for, b+ (AUPRC: 0.69)	all	0.9297574263847451	0.032494100739645974	0.1499	0.69
Bin reclassification for, b+ (AUPRC: 0.69)	all	0.9297574263847451	0.03249454268493101	0.15	0.69
Bin reclassification for, b+ (AUPRC: 0.69)	all	0.9297574263847451	0.03256437341693075	0.1501	0.69
Bin reclassification for, b+ (AUPRC: 0.69)	all	0.9295628486184978	0.032586576567768574	0.1503	0.69
Bin reclassification for, b+ (AUPRC: 0.69)	all	0.9293682708522506	0.03264730475754324	0.1504	0.69
Bin reclassification for, b+ (AUPRC: 0.69)	all	0.9292385523414192	0.03270549078781266	0.1505	0.69
Bin reclassification for, b+ (AUPRC: 0.69)	all	0.9291736930860034	0.03273623860024359	0.1506	0.69
Bin reclassification for, b+ (AUPRC: 0.69)	all	0.9289791153197561	0.03276299837591783	0.1508	0.69
Bin reclassification for, b+ (AUPRC: 0.69)	all	0.9289791153197561	0.03276329815218933	0.151	0.69
Bin reclassification for, b+ (AUPRC: 0.69)	all	0.9287196782980931	0.0327965350514543	0.1511	0.69
Bin reclassification for, b+ (AUPRC: 0.69)	all	0.9283305227655987	0.03284643893931223	0.1512	0.69
Bin reclassification for, b+ (AUPRC: 0.69)	all	0.9282008042547671	0.03290739893351606	0.1514	0.69
Bin reclassification for, b+ (AUPRC: 0.69)	all	0.9282008042547671	0.032943229269774915	0.1516	0.69
Bin reclassification for, b+ (AUPRC: 0.69)	all	0.9280710857439357	0.033013023867477245	0.1517	0.69
Bin reclassification for, b+ (AUPRC: 0.69)	all	0.9280710857439357	0.03301370937599498	0.152	0.69
Bin reclassification for, b+ (AUPRC: 0.69)	all	0.9279413672331042	0.033142682409846205	0.1522	0.69
Bin reclassification for, b+ (AUPRC: 0.69)	all	0.9278116487222726	0.03317509166343922	0.1523	0.69
Bin reclassification for, b+ (AUPRC: 0.69)	all	0.927746789466857	0.033244319251445026	0.1526	0.69
Bin reclassification for, b+ (AUPRC: 0.69)	all	0.927746789466857	0.03325142906292061	0.1527	0.69
Bin reclassification for, b+ (AUPRC: 0.69)	all	0.9276819302114412	0.03331229431643768	0.153	0.69
Bin reclassification for, b+ (AUPRC: 0.69)	all	0.9276170709560254	0.033377519300243644	0.1531	0.69
Bin reclassification for, b+ (AUPRC: 0.69)	all	0.927487352445194	0.033406453753086596	0.1532	0.69
Bin reclassification for, b+ (AUPRC: 0.69)	all	0.9274224931897782	0.03344224261120323	0.1533	0.69
Bin reclassification for, b+ (AUPRC: 0.69)	all	0.9273576339343624	0.03347740778376657	0.1534	0.69
Bin reclassification for, b+ (AUPRC: 0.69)	all	0.9269036191464523	0.03353639934856172	0.1536	0.69
Bin reclassification for, b+ (AUPRC: 0.69)	all	0.9269036191464523	0.033536478047933395	0.1537	0.69
Bin reclassification for, b+ (AUPRC: 0.69)	all	0.9266441821247892	0.033593468942441765	0.1538	0.69
Bin reclassification for, b+ (AUPRC: 0.69)	all	0.9266441821247892	0.03363008087979135	0.1539	0.69
Bin reclassification for, b+ (AUPRC: 0.69)	all	0.9265793228693735	0.03366536821938339	0.154	0.69
Bin reclassification for, b+ (AUPRC: 0.69)	all	0.9265793228693735	0.033704366043665154	0.1542	0.69
Bin reclassification for, b+ (AUPRC: 0.69)	all	0.926190167336879	0.033725219757121734	0.1543	0.69
Bin reclassification for, b+ (AUPRC: 0.69)	all	0.9261253080814632	0.03379341029682537	0.1544	0.69
Bin reclassification for, b+ (AUPRC: 0.69)	all	0.9261253080814632	0.03379580978348339	0.1545	0.69
Bin reclassification for, b+ (AUPRC: 0.69)	all	0.9259955895706318	0.03383047088262056	0.1547	0.69
Bin reclassification for, b+ (AUPRC: 0.69)	all	0.9259955895706318	0.03387035934323245	0.1548	0.69
Bin reclassification for, b+ (AUPRC: 0.69)	all	0.925930730315216	0.033909819263228655	0.1549	0.69
Bin reclassification for, b+ (AUPRC: 0.69)	all	0.9258658710598002	0.03394461380422221	0.155	0.69
Bin reclassification for, b+ (AUPRC: 0.69)	all	0.9257361525489687	0.03401370271075365	0.1553	0.69
Bin reclassification for, b+ (AUPRC: 0.69)	all	0.925671293293553	0.034075471247627345	0.1554	0.69
Bin reclassification for, b+ (AUPRC: 0.69)	all	0.9255415747827215	0.03410986867581044	0.1556	0.69
Bin reclassification for, b+ (AUPRC: 0.69)	all	0.9255415747827215	0.034147497086574795	0.1558	0.69
Bin reclassification for, b+ (AUPRC: 0.69)	all	0.925152419250227	0.03425058829179273	0.156	0.69
Bin reclassification for, b+ (AUPRC: 0.69)	all	0.9249578414839797	0.03432118137448378	0.1561	0.69
Bin reclassification for, b+ (AUPRC: 0.69)	all	0.9249578414839797	0.03432944325687985	0.1562	0.69
Bin reclassification for, b+ (AUPRC: 0.69)	all	0.924892982228564	0.03436790529304303	0.1564	0.69
Bin reclassification for, b+ (AUPRC: 0.69)	all	0.924892982228564	0.03436807095343681	0.1565	0.69
Bin reclassification for, b+ (AUPRC: 0.69)	all	0.9247632637177325	0.03440587250184601	0.1566	0.69
Bin reclassification for, b+ (AUPRC: 0.69)	all	0.9247632637177325	0.03444618659116112	0.1567	0.69
Bin reclassification for, b+ (AUPRC: 0.69)	all	0.9245038266960696	0.03451289935957192	0.1569	0.69
Bin reclassification for, b+ (AUPRC: 0.69)	all	0.9244389674406538	0.03458777621929616	0.1571	0.69
Bin reclassification for, b+ (AUPRC: 0.69)	all	0.9242443896744066	0.03466706239827954	0.1572	0.69
Bin reclassification for, b+ (AUPRC: 0.69)	all	0.9242443896744066	0.03466739975039472	0.1575	0.69
Bin reclassification for, b+ (AUPRC: 0.69)	all	0.924114671163575	0.034705594352789866	0.1576	0.69
Bin reclassification for, b+ (AUPRC: 0.69)	all	0.9240498119081593	0.03486221021567735	0.1578	0.69
Bin reclassification for, b+ (AUPRC: 0.69)	all	0.9239200933973278	0.03490446296868032	0.158	0.69
Bin reclassification for, b+ (AUPRC: 0.69)	all	0.9239200933973278	0.034951480132003485	0.1581	0.69
Bin reclassification for, b+ (AUPRC: 0.69)	all	0.9239200933973278	0.034959114156416574	0.1582	0.69
Bin reclassification for, b+ (AUPRC: 0.69)	all	0.9239200933973278	0.0350006879742108	0.1583	0.69
Bin reclassification for, b+ (AUPRC: 0.69)	all	0.9239200933973278	0.03500464435084753	0.1584	0.69
Bin reclassification for, b+ (AUPRC: 0.69)	all	0.9236606563756649	0.03507359025889585	0.1586	0.69
Bin reclassification for, b+ (AUPRC: 0.69)	all	0.9235309378648333	0.03514691653008432	0.1587	0.69
Bin reclassification for, b+ (AUPRC: 0.69)	all	0.9234660786094175	0.03519753187134286	0.1588	0.69
Bin reclassification for, b+ (AUPRC: 0.69)	all	0.9234012193540018	0.03523966287545946	0.1589	0.69
Bin reclassification for, b+ (AUPRC: 0.69)	all	0.9232715008431703	0.03527959731443824	0.159	0.69
Bin reclassification for, b+ (AUPRC: 0.69)	all	0.9229472045660916	0.035347187377352964	0.1593	0.69
Bin reclassification for, b+ (AUPRC: 0.69)	all	0.92281748605526	0.03543049243603312	0.1595	0.69
Bin reclassification for, b+ (AUPRC: 0.69)	all	0.9226877675444286	0.03551891420881406	0.1597	0.69
Bin reclassification for, b+ (AUPRC: 0.69)	all	0.9226229082890128	0.035561077556897726	0.1599	0.69
Bin reclassification for, b+ (AUPRC: 0.69)	all	0.9225580490335971	0.03560593165183086	0.16	0.69
Bin reclassification for, b+ (AUPRC: 0.69)	all	0.9222986120119341	0.03568650086581173	0.1602	0.69
Bin reclassification for, b+ (AUPRC: 0.69)	all	0.9222986120119341	0.03568676954427845	0.1603	0.69
Bin reclassification for, b+ (AUPRC: 0.69)	all	0.9221688935011026	0.03572981245492309	0.1604	0.69
Bin reclassification for, b+ (AUPRC: 0.69)	all	0.9221688935011026	0.03577971492994041	0.1605	0.69
Bin reclassification for, b+ (AUPRC: 0.69)	all	0.9219743157348553	0.035820842867078595	0.1606	0.69
Bin reclassification for, b+ (AUPRC: 0.69)	all	0.9215851602023609	0.03589255221331932	0.1608	0.69
Bin reclassification for, b+ (AUPRC: 0.69)	all	0.9213257231806978	0.03596876376840218	0.1609	0.69
Bin reclassification for, b+ (AUPRC: 0.69)	all	0.9212608639252822	0.03601565986449755	0.161	0.69
Bin reclassification for, b+ (AUPRC: 0.69)	all	0.9212608639252822	0.036017121064589416	0.1613	0.69
Bin reclassification for, b+ (AUPRC: 0.69)	all	0.9211960046698664	0.03611669841043806	0.1614	0.69
Bin reclassification for, b+ (AUPRC: 0.69)	all	0.9208717083927876	0.03619298165114228	0.1616	0.69
Bin reclassification for, b+ (AUPRC: 0.69)	all	0.9208717083927876	0.03624564735675847	0.1617	0.69
Bin reclassification for, b+ (AUPRC: 0.69)	all	0.9208068491373719	0.03629219859606428	0.1619	0.69
Bin reclassification for, b+ (AUPRC: 0.69)	all	0.9207419898819561	0.03634371383805594	0.162	0.69
Bin reclassification for, b+ (AUPRC: 0.69)	all	0.9207419898819561	0.036391508647982136	0.1621	0.69
Bin reclassification for, b+ (AUPRC: 0.69)	all	0.9207419898819561	0.03639244156982781	0.1622	0.69
Bin reclassification for, b+ (AUPRC: 0.69)	all	0.9207419898819561	0.03644242271772782	0.1624	0.69
Bin reclassification for, b+ (AUPRC: 0.69)	all	0.9206122713711247	0.03653417002777256	0.1626	0.69
Bin reclassification for, b+ (AUPRC: 0.69)	all	0.9200285380723829	0.03665791459494103	0.1627	0.69
Bin reclassification for, b+ (AUPRC: 0.69)	all	0.9199636788169672	0.03670712455681789	0.163	0.69
Bin reclassification for, b+ (AUPRC: 0.69)	all	0.9199636788169672	0.03676230464194075	0.1631	0.69
Bin reclassification for, b+ (AUPRC: 0.69)	all	0.9199636788169672	0.036762495205117304	0.1632	0.69
Bin reclassification for, b+ (AUPRC: 0.69)	all	0.9194448047736412	0.03694398982580867	0.1635	0.69
Bin reclassification for, b+ (AUPRC: 0.69)	all	0.9194448047736412	0.036998854225662736	0.1636	0.69
Bin reclassification for, b+ (AUPRC: 0.69)	all	0.9194448047736412	0.037010638992232885	0.1637	0.69
Bin reclassification for, b+ (AUPRC: 0.69)	all	0.9193150862628097	0.03706463953892781	0.164	0.69
Bin reclassification for, b+ (AUPRC: 0.69)	all	0.919250227007394	0.03712094623971336	0.1641	0.69
Bin reclassification for, b+ (AUPRC: 0.69)	all	0.9189907899857309	0.03720860611503707	0.1642	0.69
Bin reclassification for, b+ (AUPRC: 0.69)	all	0.9187313529640679	0.03729732006972348	0.1644	0.69
Bin reclassification for, b+ (AUPRC: 0.69)	all	0.918471915942405	0.037345295642565356	0.1646	0.69
Bin reclassification for, b+ (AUPRC: 0.69)	all	0.9183421974315735	0.037399198607468216	0.1647	0.69
Bin reclassification for, b+ (AUPRC: 0.69)	all	0.9183421974315735	0.037457572863563854	0.1648	0.69
Bin reclassification for, b+ (AUPRC: 0.69)	all	0.9178233233882475	0.03753630684757092	0.1649	0.69
Bin reclassification for, b+ (AUPRC: 0.69)	all	0.9178233233882475	0.03753839787359341	0.165	0.69
Bin reclassification for, b+ (AUPRC: 0.69)	all	0.9175638863665845	0.03763420837013312	0.1652	0.69
Bin reclassification for, b+ (AUPRC: 0.69)	all	0.917434167855753	0.03768502829374341	0.1654	0.69
Bin reclassification for, b+ (AUPRC: 0.69)	all	0.9172395900895057	0.037738769367071046	0.1655	0.69
Bin reclassification for, b+ (AUPRC: 0.69)	all	0.9172395900895057	0.037798078824843775	0.1656	0.69
Bin reclassification for, b+ (AUPRC: 0.69)	all	0.9168504345570113	0.03790574512301401	0.1659	0.69
Bin reclassification for, b+ (AUPRC: 0.69)	all	0.9165909975353483	0.03799844048291253	0.166	0.69
Bin reclassification for, b+ (AUPRC: 0.69)	all	0.9165909975353483	0.0379987469985776	0.1661	0.69
Bin reclassification for, b+ (AUPRC: 0.69)	all	0.9165261382799326	0.038057149012954136	0.1663	0.69
Bin reclassification for, b+ (AUPRC: 0.69)	all	0.9164612790245168	0.03811070174397592	0.1665	0.69
Bin reclassification for, b+ (AUPRC: 0.69)	all	0.9163315605136853	0.03828083086310701	0.1666	0.69
Bin reclassification for, b+ (AUPRC: 0.69)	all	0.9159424049811908	0.03838282258612489	0.1667	0.69
Bin reclassification for, b+ (AUPRC: 0.69)	all	0.9156829679595279	0.03843222230691334	0.167	0.69
Bin reclassification for, b+ (AUPRC: 0.69)	all	0.9156829679595279	0.038432326927945515	0.1671	0.69
Bin reclassification for, b+ (AUPRC: 0.69)	all	0.9154883901932805	0.03849038081343823	0.1672	0.69
Bin reclassification for, b+ (AUPRC: 0.69)	all	0.9154235309378649	0.038548728061310884	0.1674	0.69
Bin reclassification for, b+ (AUPRC: 0.69)	all	0.9151640939162018	0.03860729188042958	0.1675	0.69
Bin reclassification for, b+ (AUPRC: 0.69)	all	0.9147749383837074	0.03865666446486667	0.1676	0.69
Bin reclassification for, b+ (AUPRC: 0.69)	all	0.9145155013620444	0.038768748539298035	0.1677	0.69
Bin reclassification for, b+ (AUPRC: 0.69)	all	0.9143857828512129	0.03883179590858635	0.1678	0.69
Bin reclassification for, b+ (AUPRC: 0.69)	all	0.9143857828512129	0.038832223749411234	0.1681	0.69
Bin reclassification for, b+ (AUPRC: 0.69)	all	0.9143209235957971	0.03889471360776956	0.1682	0.69
Bin reclassification for, b+ (AUPRC: 0.69)	all	0.9141912050849657	0.03895529606854142	0.1683	0.69
Bin reclassification for, b+ (AUPRC: 0.69)	all	0.9139317680633027	0.03906527235628105	0.1685	0.69
Bin reclassification for, b+ (AUPRC: 0.69)	all	0.9135426125308082	0.03917135276744147	0.1686	0.69
Bin reclassification for, b+ (AUPRC: 0.69)	all	0.9134128940199766	0.03923234641913952	0.1687	0.69
Bin reclassification for, b+ (AUPRC: 0.69)	all	0.9130885977428979	0.039283422161453245	0.1688	0.69
Bin reclassification for, b+ (AUPRC: 0.69)	all	0.9130237384874822	0.03928699010917859	0.169	0.69
Bin reclassification for, b+ (AUPRC: 0.69)	all	0.9130237384874822	0.0393479372870412	0.1691	0.69
Bin reclassification for, b+ (AUPRC: 0.69)	all	0.9126345829549877	0.039462539894437494	0.1693	0.69
Bin reclassification for, b+ (AUPRC: 0.69)	all	0.9125697236995719	0.03952924517965157	0.1694	0.69
Bin reclassification for, b+ (AUPRC: 0.69)	all	0.9123751459333247	0.039585320760132714	0.1696	0.69
Bin reclassification for, b+ (AUPRC: 0.69)	all	0.9121157089116617	0.03964904267706457	0.1697	0.69
Bin reclassification for, b+ (AUPRC: 0.69)	all	0.9119859904008302	0.03971147681732043	0.1699	0.69
Bin reclassification for, b+ (AUPRC: 0.69)	all	0.9117265533791672	0.0398355229599066	0.17	0.69
Bin reclassification for, b+ (AUPRC: 0.69)	all	0.9111428200804255	0.039941429850873574	0.1702	0.69
Bin reclassification for, b+ (AUPRC: 0.69)	all	0.9108185238033467	0.04000125333272566	0.1703	0.69
Bin reclassification for, b+ (AUPRC: 0.69)	all	0.9106888052925153	0.0400682595804547	0.1705	0.69
Bin reclassification for, b+ (AUPRC: 0.69)	all	0.9103645090154365	0.04012934250891303	0.1707	0.69
Bin reclassification for, b+ (AUPRC: 0.69)	all	0.910234790504605	0.040255404102987745	0.1708	0.69
Bin reclassification for, b+ (AUPRC: 0.69)	all	0.909975353482942	0.04038502501396061	0.1709	0.69
Bin reclassification for, b+ (AUPRC: 0.69)	all	0.909975353482942	0.040385141261639876	0.171	0.69
Bin reclassification for, b+ (AUPRC: 0.69)	all	0.9095861979504475	0.04044272440463488	0.1713	0.69
Bin reclassification for, b+ (AUPRC: 0.69)	all	0.9092619016733688	0.04050762389369024	0.1714	0.69
Bin reclassification for, b+ (AUPRC: 0.69)	all	0.9092619016733688	0.04052214279726789	0.1715	0.69
Bin reclassification for, b+ (AUPRC: 0.69)	all	0.9091321831625373	0.04058945490768411	0.1716	0.69
Bin reclassification for, b+ (AUPRC: 0.69)	all	0.9089376053962901	0.04072203592744771	0.1718	0.69
Bin reclassification for, b+ (AUPRC: 0.69)	all	0.9087430276300428	0.040849706550355844	0.1719	0.69
Bin reclassification for, b+ (AUPRC: 0.69)	all	0.9087430276300428	0.04085149311609627	0.172	0.69
Bin reclassification for, b+ (AUPRC: 0.69)	all	0.908678168374627	0.040934151821584365	0.1721	0.69
Bin reclassification for, b+ (AUPRC: 0.69)	all	0.9084835906083798	0.0409996575312393	0.1722	0.69
Bin reclassification for, b+ (AUPRC: 0.69)	all	0.9084835906083798	0.04108552371063261	0.1725	0.69
Bin reclassification for, b+ (AUPRC: 0.69)	all	0.9082890128421326	0.041218907010216424	0.1726	0.69
Bin reclassification for, b+ (AUPRC: 0.69)	all	0.9080295758204696	0.041365779863138365	0.1727	0.69
Bin reclassification for, b+ (AUPRC: 0.69)	all	0.9079647165650538	0.04144499412327214	0.1729	0.69
Bin reclassification for, b+ (AUPRC: 0.69)	all	0.9079647165650538	0.041453462203586575	0.173	0.69
Bin reclassification for, b+ (AUPRC: 0.69)	all	0.9078998573096381	0.041524400554133305	0.1731	0.69
Bin reclassification for, b+ (AUPRC: 0.69)	all	0.9077052795433909	0.04159929137041352	0.1733	0.69
Bin reclassification for, b+ (AUPRC: 0.69)	all	0.9075107017771435	0.04167460922607701	0.1735	0.69
Bin reclassification for, b+ (AUPRC: 0.69)	all	0.9071864055000649	0.041747378663379485	0.1736	0.69
Bin reclassification for, b+ (AUPRC: 0.69)	all	0.9069918277338176	0.04189008645222361	0.1737	0.69
Bin reclassification for, b+ (AUPRC: 0.69)	all	0.9065378129459074	0.04195571191431753	0.1738	0.69
Bin reclassification for, b+ (AUPRC: 0.69)	all	0.9063432351796601	0.04203149203675575	0.1741	0.69
Bin reclassification for, b+ (AUPRC: 0.69)	all	0.9063432351796601	0.04203187131160854	0.1742	0.69
Bin reclassification for, b+ (AUPRC: 0.69)	all	0.9062135166688287	0.04211859041991981	0.1743	0.69
Bin reclassification for, b+ (AUPRC: 0.69)	all	0.9060837981579971	0.04225548081111165	0.1744	0.69
Bin reclassification for, b+ (AUPRC: 0.69)	all	0.9057595018809184	0.04239487800657553	0.1746	0.69
Bin reclassification for, b+ (AUPRC: 0.69)	all	0.9055649241146712	0.04247513005384686	0.1748	0.69
Bin reclassification for, b+ (AUPRC: 0.69)	all	0.9051757685821766	0.042636914109042474	0.1749	0.69
Bin reclassification for, b+ (AUPRC: 0.69)	all	0.9051757685821766	0.042637174630331176	0.175	0.69
Bin reclassification for, b+ (AUPRC: 0.69)	all	0.904851472305098	0.04271389862682363	0.1752	0.69
Bin reclassification for, b+ (AUPRC: 0.69)	all	0.9043325982617719	0.04285920675271501	0.1753	0.69
Bin reclassification for, b+ (AUPRC: 0.69)	all	0.9040083019846932	0.04293225648465583	0.1755	0.69
Bin reclassification for, b+ (AUPRC: 0.69)	all	0.9036840057076144	0.04300879437703152	0.1757	0.69
Bin reclassification for, b+ (AUPRC: 0.69)	all	0.903554287196783	0.04309174201251519	0.1758	0.69
Bin reclassification for, b+ (AUPRC: 0.69)	all	0.9031002724088727	0.043159535920301785	0.1759	0.69
Bin reclassification for, b+ (AUPRC: 0.69)	all	0.9031002724088727	0.04316181029138252	0.176	0.69
Bin reclassification for, b+ (AUPRC: 0.69)	all	0.9028408353872097	0.04332413110529445	0.1761	0.69
Bin reclassification for, b+ (AUPRC: 0.69)	all	0.9024516798547153	0.04347921191194163	0.1764	0.69
Bin reclassification for, b+ (AUPRC: 0.69)	all	0.901997665066805	0.043550695364342105	0.1765	0.69
Bin reclassification for, b+ (AUPRC: 0.69)	all	0.901738228045142	0.043631901532435985	0.1766	0.69
Bin reclassification for, b+ (AUPRC: 0.69)	all	0.9016085095343106	0.04371782332351064	0.1768	0.69
Bin reclassification for, b+ (AUPRC: 0.69)	all	0.9012193540018161	0.04388402867700471	0.1769	0.69
Bin reclassification for, b+ (AUPRC: 0.69)	all	0.9011544947464003	0.0439785140238093	0.177	0.69
Bin reclassification for, b+ (AUPRC: 0.69)	all	0.9008950577247373	0.04404951050813917	0.1772	0.69
Bin reclassification for, b+ (AUPRC: 0.69)	all	0.9008950577247373	0.044067678309120964	0.1774	0.69
Bin reclassification for, b+ (AUPRC: 0.69)	all	0.9008301984693216	0.04417129136387489	0.1775	0.69
Bin reclassification for, b+ (AUPRC: 0.69)	all	0.9005707614476586	0.044254697978020854	0.1776	0.69
Bin reclassification for, b+ (AUPRC: 0.69)	all	0.9005059021922428	0.044349751003810806	0.1777	0.69
Bin reclassification for, b+ (AUPRC: 0.69)	all	0.9003113244259956	0.04452549125271849	0.1779	0.69
Bin reclassification for, b+ (AUPRC: 0.69)	all	0.9000518874043326	0.04470582171149491	0.1781	0.69
Bin reclassification for, b+ (AUPRC: 0.69)	all	0.8999870281489168	0.04470317619352906	0.1782	0.69
Bin reclassification for, b+ (AUPRC: 0.69)	all	0.8997275911272539	0.044788407706240735	0.1783	0.69
Bin reclassification for, b+ (AUPRC: 0.69)	all	0.8994032948501751	0.044874408610501654	0.1785	0.69
Bin reclassification for, b+ (AUPRC: 0.69)	all	0.8990141393176806	0.044956976099274445	0.1786	0.69
Bin reclassification for, b+ (AUPRC: 0.69)	all	0.8986249837851862	0.04513411559285151	0.1787	0.69
Bin reclassification for, b+ (AUPRC: 0.69)	all	0.8981061097418601	0.045300042856254885	0.179	0.69
Bin reclassification for, b+ (AUPRC: 0.69)	all	0.8981061097418601	0.045410273143760393	0.1792	0.69
Bin reclassification for, b+ (AUPRC: 0.69)	all	0.8981061097418601	0.04541086883090051	0.1793	0.69
Bin reclassification for, b+ (AUPRC: 0.69)	all	0.8979115319756129	0.04550743884239384	0.1794	0.69
Bin reclassification for, b+ (AUPRC: 0.69)	all	0.8979115319756129	0.04552869057328528	0.1796	0.69
Bin reclassification for, b+ (AUPRC: 0.69)	all	0.897392657932287	0.045611432527320375	0.1797	0.69
Bin reclassification for, b+ (AUPRC: 0.69)	all	0.896614346867298	0.04577240940877304	0.1798	0.69
Bin reclassification for, b+ (AUPRC: 0.69)	all	0.8962900505902193	0.04596298082519832	0.1799	0.69
Bin reclassification for, b+ (AUPRC: 0.69)	all	0.8960306135685562	0.04605844404807548	0.1802	0.69
Bin reclassification for, b+ (AUPRC: 0.69)	all	0.8959008950577247	0.046055921952000214	0.1803	0.69
Bin reclassification for, b+ (AUPRC: 0.69)	all	0.895576598780646	0.046146339507121804	0.1804	0.69
Bin reclassification for, b+ (AUPRC: 0.69)	all	0.8951225839927358	0.046327937750505206	0.1805	0.69
Bin reclassification for, b+ (AUPRC: 0.69)	all	0.8946037099494097	0.046525355694827665	0.1807	0.69
Bin reclassification for, b+ (AUPRC: 0.69)	all	0.8941496951614996	0.04661463968837914	0.1808	0.69
Bin reclassification for, b+ (AUPRC: 0.69)	all	0.8938253988844208	0.04671398741729038	0.1809	0.69
Bin reclassification for, b+ (AUPRC: 0.69)	all	0.8936308211181736	0.046820787641323816	0.1812	0.69
Bin reclassification for, b+ (AUPRC: 0.69)	all	0.8935011026073421	0.046933609520272826	0.1813	0.69
Bin reclassification for, b+ (AUPRC: 0.69)	all	0.8935011026073421	0.046933929319737396	0.1814	0.69
Bin reclassification for, b+ (AUPRC: 0.69)	all	0.8931119470748475	0.04712735337301112	0.1815	0.69
Bin reclassification for, b+ (AUPRC: 0.69)	all	0.8930470878194319	0.047252011873916845	0.1816	0.69
Bin reclassification for, b+ (AUPRC: 0.69)	all	0.8927876507977689	0.047364418706278666	0.1818	0.69
Bin reclassification for, b+ (AUPRC: 0.69)	all	0.8923336360098586	0.047466421939851025	0.182	0.69
Bin reclassification for, b+ (AUPRC: 0.69)	all	0.8918147619665326	0.0475681435277919	0.1821	0.69
Bin reclassification for, b+ (AUPRC: 0.69)	all	0.8916850434557011	0.04777907910238722	0.1824	0.69
Bin reclassification for, b+ (AUPRC: 0.69)	all	0.8916850434557011	0.04777990936135902	0.1825	0.69
Bin reclassification for, b+ (AUPRC: 0.69)	all	0.8909067323907122	0.04798217086487374	0.1826	0.69
Bin reclassification for, b+ (AUPRC: 0.69)	all	0.8906472953690492	0.048093019997898646	0.1827	0.69
Bin reclassification for, b+ (AUPRC: 0.69)	all	0.8902581398365547	0.04820419530319898	0.1829	0.69
Bin reclassification for, b+ (AUPRC: 0.69)	all	0.8899987028148917	0.04831451970677502	0.183	0.69
Bin reclassification for, b+ (AUPRC: 0.69)	all	0.8897392657932287	0.04854777804909986	0.1831	0.69
Bin reclassification for, b+ (AUPRC: 0.69)	all	0.8896095472823972	0.048668327265759724	0.1832	0.69
Bin reclassification for, b+ (AUPRC: 0.69)	all	0.8896095472823972	0.04866901803265891	0.1835	0.69
Bin reclassification for, b+ (AUPRC: 0.69)	all	0.8892852510053184	0.04877918621901716	0.1836	0.69
Bin reclassification for, b+ (AUPRC: 0.69)	all	0.8888312362174082	0.0488925676447083	0.1837	0.69
Bin reclassification for, b+ (AUPRC: 0.69)	all	0.8885069399403295	0.049016205153159985	0.184	0.69
Bin reclassification for, b+ (AUPRC: 0.69)	all	0.8881826436632507	0.049132450236082606	0.1841	0.69
Bin reclassification for, b+ (AUPRC: 0.69)	all	0.8879880658970035	0.049365221874876054	0.1842	0.69
Bin reclassification for, b+ (AUPRC: 0.69)	all	0.8874691918536776	0.04958812465344848	0.1843	0.69
Bin reclassification for, b+ (AUPRC: 0.69)	all	0.8874043325982618	0.04959690282168025	0.1844	0.69
Bin reclassification for, b+ (AUPRC: 0.69)	all	0.8871448955765988	0.04969336743591234	0.1846	0.69
Bin reclassification for, b+ (AUPRC: 0.69)	all	0.8866260215332727	0.049813971962787106	0.1847	0.69
Bin reclassification for, b+ (AUPRC: 0.69)	all	0.8861720067453626	0.049927099053932084	0.1849	0.69
Bin reclassification for, b+ (AUPRC: 0.69)	all	0.8855882734466208	0.05016477884364563	0.185	0.69
Bin reclassification for, b+ (AUPRC: 0.69)	all	0.8851991179141263	0.050411477032637445	0.1852	0.69
Bin reclassification for, b+ (AUPRC: 0.69)	all	0.8848748216370476	0.050545542115110316	0.1854	0.69
Bin reclassification for, b+ (AUPRC: 0.69)	all	0.8848748216370476	0.05056802386997535	0.1855	0.69
Bin reclassification for, b+ (AUPRC: 0.69)	all	0.8848748216370476	0.05056877360623594	0.1857	0.69
Bin reclassification for, b+ (AUPRC: 0.69)	all	0.8844856661045531	0.05069007943440621	0.1858	0.69
Bin reclassification for, b+ (AUPRC: 0.69)	all	0.8841613698274744	0.05082205569846773	0.1859	0.69
Bin reclassification for, b+ (AUPRC: 0.69)	all	0.8838370735503956	0.05105657549644062	0.186	0.69
Bin reclassification for, b+ (AUPRC: 0.69)	all	0.8833181995070697	0.05130726341169379	0.1862	0.69
Bin reclassification for, b+ (AUPRC: 0.69)	all	0.8828641847191594	0.05142930548523844	0.1864	0.69
Bin reclassification for, b+ (AUPRC: 0.69)	all	0.8826696069529122	0.05157385721973366	0.1866	0.69
Bin reclassification for, b+ (AUPRC: 0.69)	all	0.8826047476974964	0.05157065384221836	0.1868	0.69
Bin reclassification for, b+ (AUPRC: 0.69)	all	0.8823453106758334	0.05170578934565799	0.1869	0.69
Bin reclassification for, b+ (AUPRC: 0.69)	all	0.8816318588662602	0.05196081054736029	0.187	0.69
Bin reclassification for, b+ (AUPRC: 0.69)	all	0.880658970035024	0.05218313675302365	0.1871	0.69
Bin reclassification for, b+ (AUPRC: 0.69)	all	0.8804643922687767	0.05232544693448045	0.1873	0.69
Bin reclassification for, b+ (AUPRC: 0.69)	all	0.880399533013361	0.052477345127269356	0.1874	0.69
Bin reclassification for, b+ (AUPRC: 0.69)	all	0.8801400959916981	0.0526195378631892	0.1875	0.69
Bin reclassification for, b+ (AUPRC: 0.69)	all	0.8801400959916981	0.0526217823932247	0.1877	0.69
Bin reclassification for, b+ (AUPRC: 0.69)	all	0.8800103774808665	0.052640359419435186	0.1879	0.69
Bin reclassification for, b+ (AUPRC: 0.69)	all	0.8796860812037878	0.05291948730954564	0.188	0.69
Bin reclassification for, b+ (AUPRC: 0.69)	all	0.879102347905046	0.053187565238547445	0.1882	0.69
Bin reclassification for, b+ (AUPRC: 0.69)	all	0.8788429108833831	0.053331968874597055	0.1884	0.69
Bin reclassification for, b+ (AUPRC: 0.69)	all	0.8784537553508885	0.05348011672122344	0.1885	0.69
Bin reclassification for, b+ (AUPRC: 0.69)	all	0.8782591775846413	0.053631970849176175	0.1886	0.69
Bin reclassification for, b+ (AUPRC: 0.69)	all	0.8779348813075626	0.053774461897838056	0.1888	0.69
Bin reclassification for, b+ (AUPRC: 0.69)	all	0.8774160072642366	0.05391295337613531	0.189	0.69
Bin reclassification for, b+ (AUPRC: 0.69)	all	0.8770268517317421	0.05418792252914374	0.1891	0.69
Bin reclassification for, b+ (AUPRC: 0.69)	all	0.8766376961992476	0.05433152844606844	0.1892	0.69
Bin reclassification for, b+ (AUPRC: 0.69)	all	0.8761188221559216	0.054473672536929425	0.1893	0.69
Bin reclassification for, b+ (AUPRC: 0.69)	all	0.8756648073680114	0.05461746334832843	0.1895	0.69
Bin reclassification for, b+ (AUPRC: 0.69)	all	0.8753405110909327	0.05477628417429703	0.1896	0.69
Bin reclassification for, b+ (AUPRC: 0.69)	all	0.8744324815151122	0.05505688639871934	0.1898	0.69
Bin reclassification for, b+ (AUPRC: 0.69)	all	0.8744324815151122	0.05505778576387471	0.19	0.69
Bin reclassification for, b+ (AUPRC: 0.69)	all	0.8743027630042807	0.05523888358446263	0.1901	0.69
Bin reclassification for, b+ (AUPRC: 0.69)	all	0.8739784667272019	0.05539955515904503	0.1903	0.69
Bin reclassification for, b+ (AUPRC: 0.69)	all	0.8737190297055389	0.05556105488051342	0.1904	0.69
Bin reclassification for, b+ (AUPRC: 0.69)	all	0.8732650149176288	0.055716484862529586	0.1907	0.69
Bin reclassification for, b+ (AUPRC: 0.69)	all	0.8730055778959658	0.056038735839394484	0.1908	0.69
Bin reclassification for, b+ (AUPRC: 0.69)	all	0.8723569853418083	0.05634263021640597	0.1909	0.69
Bin reclassification for, b+ (AUPRC: 0.69)	all	0.8723569853418083	0.05634333829043001	0.191	0.69
Bin reclassification for, b+ (AUPRC: 0.69)	all	0.8718381112984823	0.05650368228133302	0.1912	0.69
Bin reclassification for, b+ (AUPRC: 0.69)	all	0.8713192372551564	0.05666226606886022	0.1913	0.69
Bin reclassification for, b+ (AUPRC: 0.69)	all	0.8705409261901673	0.056976936693707576	0.1915	0.69
Bin reclassification for, b+ (AUPRC: 0.69)	all	0.8700220521468414	0.05729515934068281	0.1917	0.69
Bin reclassification for, b+ (AUPRC: 0.69)	all	0.8700220521468414	0.05732772620818161	0.1918	0.69
Bin reclassification for, b+ (AUPRC: 0.69)	all	0.8693734595926839	0.057482010069215134	0.1919	0.69
Bin reclassification for, b+ (AUPRC: 0.69)	all	0.8692437410818524	0.05747910260204235	0.192	0.69
Bin reclassification for, b+ (AUPRC: 0.69)	all	0.8689843040601893	0.057650106281357305	0.1921	0.69
Bin reclassification for, b+ (AUPRC: 0.69)	all	0.8684005707614476	0.05781113044529553	0.1924	0.69
Bin reclassification for, b+ (AUPRC: 0.69)	all	0.8678816967181217	0.05813781717066389	0.1925	0.69
Bin reclassification for, b+ (AUPRC: 0.69)	all	0.8668439486314697	0.058443602907093696	0.1926	0.69
Bin reclassification for, b+ (AUPRC: 0.69)	all	0.8666493708652224	0.05863921217547001	0.1927	0.69
Bin reclassification for, b+ (AUPRC: 0.69)	all	0.866260215332728	0.05882689758147279	0.1931	0.69
Bin reclassification for, b+ (AUPRC: 0.69)	all	0.8661304968218965	0.05900286310133965	0.1932	0.69
Bin reclassification for, b+ (AUPRC: 0.69)	all	0.8661304968218965	0.059003384498466815	0.1934	0.69
Bin reclassification for, b+ (AUPRC: 0.69)	all	0.8657413412894019	0.05936006048073288	0.1935	0.69
Bin reclassification for, b+ (AUPRC: 0.69)	all	0.8648333117135816	0.05970082427791732	0.1936	0.69
Bin reclassification for, b+ (AUPRC: 0.69)	all	0.8646387339473343	0.05991056782688808	0.1938	0.69
Bin reclassification for, b+ (AUPRC: 0.69)	all	0.8645090154365028	0.06012395575843964	0.194	0.69
Bin reclassification for, b+ (AUPRC: 0.69)	all	0.8643792969256713	0.06015237820125116	0.1941	0.69
Bin reclassification for, b+ (AUPRC: 0.69)	all	0.8641198599040083	0.06035006024587565	0.1942	0.69
Bin reclassification for, b+ (AUPRC: 0.69)	all	0.8641198599040083	0.06035060699402066	0.1943	0.69
Bin reclassification for, b+ (AUPRC: 0.69)	all	0.8634712673498508	0.06070098166614232	0.1946	0.69
Bin reclassification for, b+ (AUPRC: 0.69)	all	0.8629523933065248	0.06105311460364805	0.1947	0.69
Bin reclassification for, b+ (AUPRC: 0.69)	all	0.8626929562848619	0.0612480775075288	0.1948	0.69
Bin reclassification for, b+ (AUPRC: 0.69)	all	0.8623038007523673	0.06145049987751499	0.195	0.69
Bin reclassification for, b+ (AUPRC: 0.69)	all	0.8619795044752886	0.0616396423138288	0.1951	0.69
Bin reclassification for, b+ (AUPRC: 0.69)	all	0.8612660526657154	0.062016336557367095	0.1953	0.69
Bin reclassification for, b+ (AUPRC: 0.69)	all	0.8612660526657154	0.06201894335674787	0.1954	0.69
Bin reclassification for, b+ (AUPRC: 0.69)	all	0.8609417563886367	0.062410373832215114	0.1956	0.69
Bin reclassification for, b+ (AUPRC: 0.69)	all	0.8606823193669737	0.06262535689846387	0.1957	0.69
Bin reclassification for, b+ (AUPRC: 0.69)	all	0.8602931638344792	0.06282742352617968	0.1959	0.69
Bin reclassification for, b+ (AUPRC: 0.69)	all	0.8600337268128162	0.06304828471578347	0.196	0.69
Bin reclassification for, b+ (AUPRC: 0.69)	all	0.8597742897911532	0.06326238427030638	0.1962	0.69
Bin reclassification for, b+ (AUPRC: 0.69)	all	0.8593851342586587	0.06348126464261246	0.1963	0.69
Bin reclassification for, b+ (AUPRC: 0.69)	all	0.8591256972369957	0.06366340964034932	0.1964	0.69
Bin reclassification for, b+ (AUPRC: 0.69)	all	0.8588662602153327	0.06387258283128898	0.1967	0.69
Bin reclassification for, b+ (AUPRC: 0.69)	all	0.8586068231936698	0.06409319124831149	0.1968	0.69
Bin reclassification for, b+ (AUPRC: 0.69)	all	0.8582176676611752	0.0643185596375762	0.1969	0.69
Bin reclassification for, b+ (AUPRC: 0.69)	all	0.8577636528732651	0.06451817485523048	0.197	0.69
Bin reclassification for, b+ (AUPRC: 0.69)	all	0.8571799195745233	0.06491477970430767	0.1973	0.69
Bin reclassification for, b+ (AUPRC: 0.69)	all	0.8565961862757816	0.06532491813982015	0.1974	0.69
Bin reclassification for, b+ (AUPRC: 0.69)	all	0.8563367492541185	0.06556815303705249	0.1975	0.69
Bin reclassification for, b+ (AUPRC: 0.69)	all	0.8563367492541185	0.06556978118574877	0.1976	0.69
Bin reclassification for, b+ (AUPRC: 0.69)	all	0.8560124529770399	0.06579951041734179	0.1979	0.69
Bin reclassification for, b+ (AUPRC: 0.69)	all	0.8558827344662083	0.06602753982867665	0.198	0.69
Bin reclassification for, b+ (AUPRC: 0.69)	all	0.8550395641458036	0.06643418314124885	0.1982	0.69
Bin reclassification for, b+ (AUPRC: 0.69)	all	0.8548449863795564	0.0666794831581184	0.1985	0.69
Bin reclassification for, b+ (AUPRC: 0.69)	all	0.8545206901024777	0.06692845386381648	0.1986	0.69
Bin reclassification for, b+ (AUPRC: 0.69)	all	0.8542612530808147	0.06716334190021621	0.1987	0.69
Bin reclassification for, b+ (AUPRC: 0.69)	all	0.8542612530808147	0.06716402688396855	0.1989	0.69
Bin reclassification for, b+ (AUPRC: 0.69)	all	0.8539369568037359	0.06742044837721858	0.1991	0.69
Bin reclassification for, b+ (AUPRC: 0.69)	all	0.8536775197820728	0.06765877605572262	0.1992	0.69
Bin reclassification for, b+ (AUPRC: 0.69)	all	0.8530937864833311	0.06810861752917906	0.1993	0.69
Bin reclassification for, b+ (AUPRC: 0.69)	all	0.8525749124400052	0.06855673597963899	0.1996	0.69
Bin reclassification for, b+ (AUPRC: 0.69)	all	0.852120897652095	0.06879974863845832	0.1997	0.69
Bin reclassification for, b+ (AUPRC: 0.69)	all	0.8519911791412634	0.06904417755118131	0.1998	0.69
Bin reclassification for, b+ (AUPRC: 0.69)	all	0.8519911791412634	0.06905071042962199	0.2	0.69
Bin reclassification for, b+ (AUPRC: 0.69)	all	0.8510182903100273	0.06972134841013433	0.2003	0.69
Bin reclassification for, b+ (AUPRC: 0.69)	all	0.8504994162667012	0.07024282064055795	0.2007	0.69
Bin reclassification for, b+ (AUPRC: 0.69)	all	0.8497859644571281	0.07075851267788189	0.2009	0.69
Bin reclassification for, b+ (AUPRC: 0.69)	all	0.8495265274354651	0.07100764939634281	0.2013	0.69
Bin reclassification for, b+ (AUPRC: 0.69)	all	0.8486184978596446	0.07198028299187993	0.2015	0.69
Bin reclassification for, b+ (AUPRC: 0.69)	all	0.8480996238163185	0.07251432152304475	0.2019	0.69
Bin reclassification for, b+ (AUPRC: 0.69)	all	0.8472564534959138	0.0732333566923616	0.2023	0.69
Bin reclassification for, b+ (AUPRC: 0.69)	all	0.8468024387080036	0.07372730609594262	0.2025	0.69
Bin reclassification for, b+ (AUPRC: 0.69)	all	0.8464781424309249	0.07429524546862191	0.2029	0.69
Bin reclassification for, b+ (AUPRC: 0.69)	all	0.8461538461538461	0.07460356491356486	0.2031	0.69
Bin reclassification for, b+ (AUPRC: 0.69)	all	0.8456349721105202	0.0751127728584679	0.2035	0.69
Bin reclassification for, b+ (AUPRC: 0.69)	all	0.8449215203009469	0.07592420983919944	0.2039	0.69
Bin reclassification for, b+ (AUPRC: 0.69)	all	0.8442080684913738	0.07671045574827466	0.204	0.69
Bin reclassification for, b+ (AUPRC: 0.69)	all	0.8438189129588792	0.07722213978335064	0.2041	0.69
Bin reclassification for, b+ (AUPRC: 0.69)	all	0.8436891944480477	0.0775430397253088	0.2043	0.69
Bin reclassification for, b+ (AUPRC: 0.69)	all	0.8436891944480477	0.07755413526662215	0.2045	0.69
Bin reclassification for, b+ (AUPRC: 0.69)	all	0.8432351796601375	0.0778409771284876	0.2046	0.69
Bin reclassification for, b+ (AUPRC: 0.69)	all	0.8429757426384745	0.07814876947405763	0.2048	0.69
Bin reclassification for, b+ (AUPRC: 0.69)	all	0.8426514463613958	0.07844652690561299	0.205	0.69
Bin reclassification for, b+ (AUPRC: 0.69)	all	0.842067713062654	0.0789763429871465	0.2051	0.69
Bin reclassification for, b+ (AUPRC: 0.69)	all	0.8416785575301595	0.07925611506397533	0.2053	0.69
Bin reclassification for, b+ (AUPRC: 0.69)	all	0.8414191205084965	0.07956552671605907	0.2054	0.69
Bin reclassification for, b+ (AUPRC: 0.69)	all	0.8411596834868336	0.07989625622986268	0.2056	0.69
Bin reclassification for, b+ (AUPRC: 0.69)	all	0.8411596834868336	0.07989674843828933	0.2058	0.69
Bin reclassification for, b+ (AUPRC: 0.69)	all	0.8409651057205864	0.08019395978550621	0.2059	0.69
Bin reclassification for, b+ (AUPRC: 0.69)	all	0.8403813724218446	0.08075513562026326	0.2062	0.69
Bin reclassification for, b+ (AUPRC: 0.69)	all	0.8396679206122714	0.08126192628301697	0.2063	0.69
Bin reclassification for, b+ (AUPRC: 0.69)	all	0.8395382021014399	0.0816074344473656	0.2064	0.69
Bin reclassification for, b+ (AUPRC: 0.69)	all	0.8390193280581139	0.08222939815403392	0.2068	0.69
Bin reclassification for, b+ (AUPRC: 0.69)	all	0.8388247502918666	0.08283534769325365	0.2072	0.69
Bin reclassification for, b+ (AUPRC: 0.69)	all	0.8382410169931249	0.08351750610678144	0.2074	0.69
Bin reclassification for, b+ (AUPRC: 0.69)	all	0.8375275651835516	0.08418685008312417	0.2078	0.69
Bin reclassification for, b+ (AUPRC: 0.69)	all	0.8373329874173044	0.0845553801717306	0.2081	0.69
Bin reclassification for, b+ (AUPRC: 0.69)	all	0.8364898170968997	0.08573821822460662	0.2083	0.69
Bin reclassification for, b+ (AUPRC: 0.69)	all	0.8358412245427422	0.08604067353015797	0.2085	0.69
Bin reclassification for, b+ (AUPRC: 0.69)	all	0.835646646776495	0.08635330862393684	0.2086	0.69
Bin reclassification for, b+ (AUPRC: 0.69)	all	0.8351277727331691	0.08667030148825751	0.2089	0.69
Bin reclassification for, b+ (AUPRC: 0.69)	all	0.834608898689843	0.08726434287264342	0.209	0.69
Bin reclassification for, b+ (AUPRC: 0.69)	all	0.834608898689843	0.08727795600832898	0.2091	0.69
Bin reclassification for, b+ (AUPRC: 0.69)	all	0.834090024646517	0.08788715453377437	0.2094	0.69
Bin reclassification for, b+ (AUPRC: 0.69)	all	0.8336360098586069	0.08819735126603993	0.2095	0.69
Bin reclassification for, b+ (AUPRC: 0.69)	all	0.8333117135815281	0.08851837817355059	0.2097	0.69
Bin reclassification for, b+ (AUPRC: 0.69)	all	0.8331819950706966	0.08859615848822373	0.2098	0.69
Bin reclassification for, b+ (AUPRC: 0.69)	all	0.8322091062394603	0.08954942631417324	0.2102	0.69
Bin reclassification for, b+ (AUPRC: 0.69)	all	0.8314307951744714	0.09012613017984449	0.2106	0.69
Bin reclassification for, b+ (AUPRC: 0.69)	all	0.8308470618757297	0.09084011147592135	0.2108	0.69
Bin reclassification for, b+ (AUPRC: 0.69)	all	0.8300687508107407	0.0918090646924633	0.2112	0.69
Bin reclassification for, b+ (AUPRC: 0.69)	all	0.8292904397457517	0.09280146322344641	0.2115	0.69
Bin reclassification for, b+ (AUPRC: 0.69)	all	0.829225580490336	0.09320890897823789	0.2118	0.69
Bin reclassification for, b+ (AUPRC: 0.69)	all	0.8291607212349202	0.09359739356444705	0.2119	0.69
Bin reclassification for, b+ (AUPRC: 0.69)	all	0.8290958619795045	0.09367854839655274	0.212	0.69
Bin reclassification for, b+ (AUPRC: 0.69)	all	0.8287715657024257	0.09433809035134995	0.2123	0.69
Bin reclassification for, b+ (AUPRC: 0.69)	all	0.8280581138928526	0.09534727408513816	0.2126	0.69
Bin reclassification for, b+ (AUPRC: 0.69)	all	0.8275392398495265	0.09568699799761514	0.213	0.69
Bin reclassification for, b+ (AUPRC: 0.69)	all	0.8265014917628746	0.09675557884026939	0.2134	0.69
Bin reclassification for, b+ (AUPRC: 0.69)	all	0.8256583214424699	0.09790575513562985	0.2135	0.69
Bin reclassification for, b+ (AUPRC: 0.69)	all	0.8253340251653911	0.09827696727705224	0.2137	0.69
Bin reclassification for, b+ (AUPRC: 0.69)	all	0.8249448696328966	0.098642779587405	0.2139	0.69
Bin reclassification for, b+ (AUPRC: 0.69)	all	0.8249448696328966	0.09864354462187545	0.214	0.69
Bin reclassification for, b+ (AUPRC: 0.69)	all	0.8248151511220652	0.09903280067283432	0.2142	0.69
Bin reclassification for, b+ (AUPRC: 0.69)	all	0.8241665585679077	0.09970497308664061	0.2144	0.69
Bin reclassification for, b+ (AUPRC: 0.69)	all	0.8235179660137502	0.10048751919211105	0.2147	0.69
Bin reclassification for, b+ (AUPRC: 0.69)	all	0.8229342327150084	0.10129492727011448	0.2151	0.69
Bin reclassification for, b+ (AUPRC: 0.69)	all	0.8226099364379297	0.10198288893892123	0.2153	0.69
Bin reclassification for, b+ (AUPRC: 0.69)	all	0.8219613438837722	0.10266775764154994	0.2155	0.69
Bin reclassification for, b+ (AUPRC: 0.69)	all	0.8215721883512778	0.10302729609265705	0.2157	0.69
Bin reclassification for, b+ (AUPRC: 0.69)	all	0.821507329095862	0.10345841569601229	0.2158	0.69
Bin reclassification for, b+ (AUPRC: 0.69)	all	0.8211830328187832	0.10415775445062359	0.2161	0.69
Bin reclassification for, b+ (AUPRC: 0.69)	all	0.8207938772862887	0.10489626418441186	0.2162	0.69
Bin reclassification for, b+ (AUPRC: 0.69)	all	0.82046958100921	0.10526578570715309	0.2166	0.69
Bin reclassification for, b+ (AUPRC: 0.69)	all	0.8200804254767156	0.10580753138075313	0.2169	0.69
Bin reclassification for, b+ (AUPRC: 0.69)	all	0.8191075366454793	0.10693117929960035	0.2172	0.69
Bin reclassification for, b+ (AUPRC: 0.69)	all	0.8185238033467376	0.1076204120616728	0.2173	0.69
Bin reclassification for, b+ (AUPRC: 0.69)	all	0.8185238033467376	0.10763234428704233	0.2175	0.69
Bin reclassification for, b+ (AUPRC: 0.69)	all	0.8183292255804904	0.10804261076572642	0.2177	0.69
Bin reclassification for, b+ (AUPRC: 0.69)	all	0.8180049293034116	0.10844368013757523	0.2179	0.69
Bin reclassification for, b+ (AUPRC: 0.69)	all	0.8178103515371643	0.10885217030974827	0.218	0.69
Bin reclassification for, b+ (AUPRC: 0.69)	all	0.8165780256842652	0.11028671040759655	0.2184	0.69
Bin reclassification for, b+ (AUPRC: 0.69)	all	0.8160591516409391	0.11119162925518752	0.2188	0.69
Bin reclassification for, b+ (AUPRC: 0.69)	all	0.8157997146192761	0.11163674125092084	0.219	0.69
Bin reclassification for, b+ (AUPRC: 0.69)	all	0.8156699961084447	0.11175289245916789	0.2192	0.69
Bin reclassification for, b+ (AUPRC: 0.69)	all	0.8152808405759502	0.11250839113895726	0.2194	0.69
Bin reclassification for, b+ (AUPRC: 0.69)	all	0.81482682578804	0.11329040868592866	0.2196	0.69
Bin reclassification for, b+ (AUPRC: 0.69)	all	0.8143079517447139	0.11421735412383327	0.22	0.69
Bin reclassification for, b+ (AUPRC: 0.69)	all	0.8141133739784667	0.11465107782243332	0.2203	0.69
Bin reclassification for, b+ (AUPRC: 0.69)	all	0.813270203658062	0.11609755194252065	0.2205	0.69
Bin reclassification for, b+ (AUPRC: 0.69)	all	0.8130756258918148	0.11652181995631361	0.2207	0.69
Bin reclassification for, b+ (AUPRC: 0.69)	all	0.8127513296147361	0.11694820345310313	0.2208	0.69
Bin reclassification for, b+ (AUPRC: 0.69)	all	0.8126216111039045	0.11739297459874258	0.2211	0.69
Bin reclassification for, b+ (AUPRC: 0.69)	all	0.8123621740822415	0.11786682225400888	0.2214	0.69
Bin reclassification for, b+ (AUPRC: 0.69)	all	0.811713581528084	0.11910086696675834	0.2217	0.69
Bin reclassification for, b+ (AUPRC: 0.69)	all	0.8115190037618368	0.11963360296789245	0.2218	0.69
Bin reclassification for, b+ (AUPRC: 0.69)	all	0.8111947074847581	0.12011409254172829	0.222	0.69
Bin reclassification for, b+ (AUPRC: 0.69)	all	0.8107406926968478	0.12059583992590592	0.2222	0.69
Bin reclassification for, b+ (AUPRC: 0.69)	all	0.8102218186535218	0.12135460179914123	0.2227	0.69
Bin reclassification for, b+ (AUPRC: 0.69)	all	0.8090543520560384	0.12249106406378883	0.223	0.69
Bin reclassification for, b+ (AUPRC: 0.69)	all	0.8084706187572966	0.12338407934591096	0.2231	0.69
Bin reclassification for, b+ (AUPRC: 0.69)	all	0.8080166039693865	0.12418880526342023	0.2234	0.69
Bin reclassification for, b+ (AUPRC: 0.69)	all	0.8078220262031391	0.12468590763932687	0.2238	0.69
Bin reclassification for, b+ (AUPRC: 0.69)	all	0.807368011415229	0.1256206353691519	0.2241	0.69
Bin reclassification for, b+ (AUPRC: 0.69)	all	0.807108574393566	0.1266062326404786	0.2244	0.69
Bin reclassification for, b+ (AUPRC: 0.69)	all	0.8062654040731613	0.12734462235061517	0.2246	0.69
Bin reclassification for, b+ (AUPRC: 0.69)	all	0.8054222337527566	0.12805758363238873	0.2247	0.69
Bin reclassification for, b+ (AUPRC: 0.69)	all	0.8054222337527566	0.12806286610015674	0.225	0.69
Bin reclassification for, b+ (AUPRC: 0.69)	all	0.805292515241925	0.12907920864132072	0.2253	0.69
Bin reclassification for, b+ (AUPRC: 0.69)	all	0.8044493449215203	0.13036166612362443	0.2256	0.69
Bin reclassification for, b+ (AUPRC: 0.69)	all	0.8041899078998573	0.13124384744847734	0.2257	0.69
Bin reclassification for, b+ (AUPRC: 0.69)	all	0.8039304708781944	0.13176638176638178	0.226	0.69
Bin reclassification for, b+ (AUPRC: 0.69)	all	0.8039304708781944	0.13177618779302794	0.2262	0.69
Bin reclassification for, b+ (AUPRC: 0.69)	all	0.8036710338565314	0.1324150165104673	0.2266	0.69
Bin reclassification for, b+ (AUPRC: 0.69)	all	0.8028278635361266	0.13375548399645568	0.2268	0.69
Bin reclassification for, b+ (AUPRC: 0.69)	all	0.8025684265144636	0.13467273241766614	0.2269	0.69
Bin reclassification for, b+ (AUPRC: 0.69)	all	0.8021144117265534	0.13512007516989707	0.2272	0.69
Bin reclassification for, b+ (AUPRC: 0.69)	all	0.8018549747048904	0.135608279311593	0.2273	0.69
Bin reclassification for, b+ (AUPRC: 0.69)	all	0.8015306784278117	0.1361583041360922	0.2278	0.69
Bin reclassification for, b+ (AUPRC: 0.69)	all	0.8009469451290699	0.13786828326132342	0.2279	0.69
Bin reclassification for, b+ (AUPRC: 0.69)	all	0.8008172266182384	0.1383665419010691	0.2281	0.69
Bin reclassification for, b+ (AUPRC: 0.69)	all	0.800687508107407	0.13890607946170377	0.2284	0.69
Bin reclassification for, b+ (AUPRC: 0.69)	all	0.8006226488519912	0.13947864995875753	0.2285	0.69
Bin reclassification for, b+ (AUPRC: 0.69)	all	0.8004929303411596	0.13965646004480955	0.229	0.69
Bin reclassification for, b+ (AUPRC: 0.69)	all	0.7999740562978337	0.1413865835205649	0.2291	0.69
Bin reclassification for, b+ (AUPRC: 0.69)	all	0.7995849007653392	0.141903402550762	0.2294	0.69
Bin reclassification for, b+ (AUPRC: 0.69)	all	0.7992606044882605	0.1434090935539806	0.2299	0.69
Bin reclassification for, b+ (AUPRC: 0.69)	all	0.7988065897003502	0.14425768667642752	0.23	0.69
Bin reclassification for, b+ (AUPRC: 0.69)	all	0.7984822934232715	0.14477568060210502	0.2302	0.69
Bin reclassification for, b+ (AUPRC: 0.69)	all	0.7980282786353613	0.14529823691264865	0.2305	0.69
Bin reclassification for, b+ (AUPRC: 0.69)	all	0.797574263847451	0.14578541790160046	0.2306	0.69
Bin reclassification for, b+ (AUPRC: 0.69)	all	0.7972499675703723	0.14724837681784422	0.2311	0.69
Bin reclassification for, b+ (AUPRC: 0.69)	all	0.797055389804125	0.14780558796290727	0.2312	0.69
Bin reclassification for, b+ (AUPRC: 0.69)	all	0.7968608120378778	0.14835655806989156	0.2314	0.69
Bin reclassification for, b+ (AUPRC: 0.69)	all	0.7961473602283046	0.14939996592098537	0.2319	0.69
Bin reclassification for, b+ (AUPRC: 0.69)	all	0.7954987676741471	0.15116780674185	0.232	0.69
Bin reclassification for, b+ (AUPRC: 0.69)	all	0.7951096121416527	0.15169589051266505	0.2323	0.69
Bin reclassification for, b+ (AUPRC: 0.69)	all	0.7951096121416527	0.15169964485032977	0.2325	0.69
Bin reclassification for, b+ (AUPRC: 0.69)	all	0.7948501751199897	0.1523041360111354	0.2328	0.69
Bin reclassification for, b+ (AUPRC: 0.69)	all	0.7939421455441692	0.1537060987707028	0.2332	0.69
Bin reclassification for, b+ (AUPRC: 0.69)	all	0.7934881307562589	0.15487448254908662	0.2334	0.69
Bin reclassification for, b+ (AUPRC: 0.69)	all	0.7932286937345959	0.15548520792809287	0.2335	0.69
Bin reclassification for, b+ (AUPRC: 0.69)	all	0.7930341159683487	0.15601036071095914	0.234	0.69
Bin reclassification for, b+ (AUPRC: 0.69)	all	0.7922558049033597	0.15754175533629974	0.2343	0.69
Bin reclassification for, b+ (AUPRC: 0.69)	all	0.7918666493708653	0.15849874722507107	0.2344	0.69
Bin reclassification for, b+ (AUPRC: 0.69)	all	0.7913477753275392	0.15963000274750436	0.2349	0.69
Bin reclassification for, b+ (AUPRC: 0.69)	all	0.791153197561292	0.16014178810555338	0.2351	0.69
Bin reclassification for, b+ (AUPRC: 0.69)	all	0.790634323517966	0.16105804167162127	0.2354	0.69
Bin reclassification for, b+ (AUPRC: 0.69)	all	0.7904397457517188	0.1620676356769552	0.2355	0.69
Bin reclassification for, b+ (AUPRC: 0.69)	all	0.7901803087300557	0.16267642306819244	0.2357	0.69
Bin reclassification for, b+ (AUPRC: 0.69)	all	0.7899857309638085	0.16345921571785169	0.236	0.69
Bin reclassification for, b+ (AUPRC: 0.69)	all	0.7899208717083928	0.1634808988160756	0.2362	0.69
Bin reclassification for, b+ (AUPRC: 0.69)	all	0.7896614346867298	0.1640349222602463	0.2363	0.69
Bin reclassification for, b+ (AUPRC: 0.69)	all	0.7894019976650668	0.16500366042135517	0.2366	0.69
Bin reclassification for, b+ (AUPRC: 0.69)	all	0.7886885458554935	0.16650919497733777	0.2368	0.69
Bin reclassification for, b+ (AUPRC: 0.69)	all	0.7884291088338305	0.1671272427304599	0.237	0.69
Bin reclassification for, b+ (AUPRC: 0.69)	all	0.7881696718121676	0.16773409893992933	0.2373	0.69
Bin reclassification for, b+ (AUPRC: 0.69)	all	0.7877156570242574	0.16869227029654837	0.2374	0.69
Bin reclassification for, b+ (AUPRC: 0.69)	all	0.7868076274484369	0.169559991054456	0.2379	0.69
Bin reclassification for, b+ (AUPRC: 0.69)	all	0.7860941756388636	0.17066095919344393	0.2382	0.69
Bin reclassification for, b+ (AUPRC: 0.69)	all	0.7858347386172007	0.17128477719972857	0.2384	0.69
Bin reclassification for, b+ (AUPRC: 0.69)	all	0.7855104423401219	0.17254348848142925	0.2385	0.69
Bin reclassification for, b+ (AUPRC: 0.69)	all	0.7855104423401219	0.17254594671605641	0.2388	0.69
Bin reclassification for, b+ (AUPRC: 0.69)	all	0.7853158645738747	0.17352174037662302	0.239	0.69
Bin reclassification for, b+ (AUPRC: 0.69)	all	0.7851212868076275	0.1741175455251575	0.2393	0.69
Bin reclassification for, b+ (AUPRC: 0.69)	all	0.7847969905305487	0.1754462279061	0.2395	0.69
Bin reclassification for, b+ (AUPRC: 0.69)	all	0.7843429757426384	0.17643969127066342	0.2397	0.69
Bin reclassification for, b+ (AUPRC: 0.69)	all	0.7840835387209755	0.17743758347888627	0.2399	0.69
Bin reclassification for, b+ (AUPRC: 0.69)	all	0.7840186794655597	0.1774411367506312	0.2401	0.69
Bin reclassification for, b+ (AUPRC: 0.69)	all	0.783694383188481	0.17863954227590592	0.2404	0.69
Bin reclassification for, b+ (AUPRC: 0.69)	all	0.7834998054222337	0.17930563595612356	0.2406	0.69
Bin reclassification for, b+ (AUPRC: 0.69)	all	0.7832403684005708	0.17996751166152516	0.2408	0.69
Bin reclassification for, b+ (AUPRC: 0.69)	all	0.782916072123492	0.1810043635382147	0.2411	0.69
Bin reclassification for, b+ (AUPRC: 0.69)	all	0.7825917758464133	0.18219980671659822	0.2413	0.69
Bin reclassification for, b+ (AUPRC: 0.69)	all	0.7825917758464133	0.1822383325781604	0.2415	0.69
Bin reclassification for, b+ (AUPRC: 0.69)	all	0.7822026203139189	0.1834974057787989	0.242	0.69
Bin reclassification for, b+ (AUPRC: 0.69)	all	0.7814891685043456	0.1854063120316371	0.2422	0.69
Bin reclassification for, b+ (AUPRC: 0.69)	all	0.7809702944610196	0.18597575102324504	0.2424	0.69
Bin reclassification for, b+ (AUPRC: 0.69)	all	0.7808405759501881	0.1866309082735207	0.2429	0.69
Bin reclassification for, b+ (AUPRC: 0.69)	all	0.7799325463743676	0.18854168299910629	0.2432	0.69
Bin reclassification for, b+ (AUPRC: 0.69)	all	0.7796731093527046	0.18922662804791662	0.2433	0.69
Bin reclassification for, b+ (AUPRC: 0.69)	all	0.7792190945647944	0.19019123606889565	0.2438	0.69
Bin reclassification for, b+ (AUPRC: 0.69)	all	0.7791542353093787	0.19080671548150382	0.244	0.69
Bin reclassification for, b+ (AUPRC: 0.69)	all	0.7786353612660527	0.1917517210535563	0.2443	0.69
Bin reclassification for, b+ (AUPRC: 0.69)	all	0.7781813464781424	0.19340383003417372	0.2445	0.69
Bin reclassification for, b+ (AUPRC: 0.69)	all	0.778051627967311	0.19413516312791299	0.2448	0.69
Bin reclassification for, b+ (AUPRC: 0.69)	all	0.7778570502010637	0.1948148990432254	0.2452	0.69
Bin reclassification for, b+ (AUPRC: 0.69)	all	0.7774678946685692	0.19698289320164988	0.2455	0.69
Bin reclassification for, b+ (AUPRC: 0.69)	all	0.7772084576469062	0.19761861569668684	0.2457	0.69
Bin reclassification for, b+ (AUPRC: 0.69)	all	0.7766247243481644	0.19889374283673572	0.2461	0.69
Bin reclassification for, b+ (AUPRC: 0.69)	all	0.7765598650927488	0.1991649477676492	0.2463	0.69
Bin reclassification for, b+ (AUPRC: 0.69)	all	0.7763652873265015	0.20022749322538558	0.2466	0.69
Bin reclassification for, b+ (AUPRC: 0.69)	all	0.7757166947723441	0.20188379865635867	0.2468	0.69
Bin reclassification for, b+ (AUPRC: 0.69)	all	0.775457257750681	0.20251706556904991	0.2471	0.69
Bin reclassification for, b+ (AUPRC: 0.69)	all	0.774938383707355	0.20429868508797427	0.2476	0.69
Bin reclassification for, b+ (AUPRC: 0.69)	all	0.774678946685692	0.2053680427792775	0.2478	0.69
Bin reclassification for, b+ (AUPRC: 0.69)	all	0.7744843689194448	0.2061601146389047	0.248	0.69
Bin reclassification for, b+ (AUPRC: 0.69)	all	0.7740952133869503	0.20751469207497306	0.2483	0.69
Bin reclassification for, b+ (AUPRC: 0.69)	all	0.7739654948761189	0.20822209426093632	0.2485	0.69
Bin reclassification for, b+ (AUPRC: 0.69)	all	0.7735763393436244	0.21004156100309945	0.249	0.69
Bin reclassification for, b+ (AUPRC: 0.69)	all	0.7733817615773771	0.2107532963342642	0.2493	0.69
Bin reclassification for, b+ (AUPRC: 0.69)	all	0.7731871838111298	0.21138398794219346	0.2495	0.69
Bin reclassification for, b+ (AUPRC: 0.69)	all	0.7724737320015567	0.21311240740078016	0.2498	0.69
Bin reclassification for, b+ (AUPRC: 0.69)	all	0.7720197172136464	0.21417518353246007	0.25	0.69
Bin reclassification for, b+ (AUPRC: 0.69)	all	0.7720197172136464	0.2149836545234526	0.2502	0.69
Bin reclassification for, b+ (AUPRC: 0.69)	all	0.7720197172136464	0.2149914205725639	0.2505	0.69
Bin reclassification for, b+ (AUPRC: 0.69)	all	0.7715657024257362	0.21641288726373048	0.2507	0.69
Bin reclassification for, b+ (AUPRC: 0.69)	all	0.7712414061486574	0.2174692295030999	0.251	0.69
Bin reclassification for, b+ (AUPRC: 0.69)	all	0.7711116876378259	0.21828697328559626	0.2512	0.69
Bin reclassification for, b+ (AUPRC: 0.69)	all	0.7707873913607471	0.2196510424367884	0.2515	0.69
Bin reclassification for, b+ (AUPRC: 0.69)	all	0.7707873913607471	0.2196591623230195	0.2517	0.69
Bin reclassification for, b+ (AUPRC: 0.69)	all	0.7706576728499157	0.22043300001855184	0.252	0.69
Bin reclassification for, b+ (AUPRC: 0.69)	all	0.7702685173174212	0.22242199498070944	0.2522	0.69
Bin reclassification for, b+ (AUPRC: 0.69)	all	0.770073939551174	0.22363067882166804	0.2524	0.69
Bin reclassification for, b+ (AUPRC: 0.69)	all	0.769814502529511	0.22443036777914344	0.2527	0.69
Bin reclassification for, b+ (AUPRC: 0.69)	all	0.7696199247632637	0.22526815377313716	0.253	0.69
Bin reclassification for, b+ (AUPRC: 0.69)	all	0.7693604877416007	0.22597729177779471	0.2532	0.69
Bin reclassification for, b+ (AUPRC: 0.69)	all	0.7691010507199377	0.22725617585618735	0.2534	0.69
Bin reclassification for, b+ (AUPRC: 0.69)	all	0.768776754442859	0.22913646117264977	0.2537	0.69
Bin reclassification for, b+ (AUPRC: 0.69)	all	0.7686470359320275	0.22952375418821297	0.254	0.69
Bin reclassification for, b+ (AUPRC: 0.69)	all	0.768517317421196	0.23028783550035956	0.2542	0.69
Bin reclassification for, b+ (AUPRC: 0.69)	all	0.7683227396549488	0.23099272663455725	0.2544	0.69
Bin reclassification for, b+ (AUPRC: 0.69)	all	0.7679335841224543	0.2322069465963247	0.2546	0.69
Bin reclassification for, b+ (AUPRC: 0.69)	all	0.7674147100791283	0.23416256011399394	0.255	0.69
Bin reclassification for, b+ (AUPRC: 0.69)	all	0.7668309767803866	0.23471372984991662	0.2551	0.69
Bin reclassification for, b+ (AUPRC: 0.69)	all	0.7667661175249708	0.2355496224272251	0.2554	0.69
Bin reclassification for, b+ (AUPRC: 0.69)	all	0.7665066805033078	0.23672455581595658	0.2559	0.69
Bin reclassification for, b+ (AUPRC: 0.69)	all	0.7659229472045661	0.23849820252857779	0.256	0.69
Bin reclassification for, b+ (AUPRC: 0.69)	all	0.7655337916720716	0.23915466131744778	0.2563	0.69
Bin reclassification for, b+ (AUPRC: 0.69)	all	0.7653392139058244	0.2398959095714402	0.2566	0.69
Bin reclassification for, b+ (AUPRC: 0.69)	all	0.7648851991179141	0.24197221823255433	0.2568	0.69
Bin reclassification for, b+ (AUPRC: 0.69)	all	0.7648851991179141	0.24200201104020028	0.257	0.69
Bin reclassification for, b+ (AUPRC: 0.69)	all	0.7645609028408353	0.24345311854605534	0.2573	0.69
Bin reclassification for, b+ (AUPRC: 0.69)	all	0.7644960435854197	0.24439145759900477	0.2576	0.69
Bin reclassification for, b+ (AUPRC: 0.69)	all	0.7641068880529251	0.24531995085688107	0.2578	0.69
Bin reclassification for, b+ (AUPRC: 0.69)	all	0.763652873265015	0.2473165710924864	0.2583	0.69
Bin reclassification for, b+ (AUPRC: 0.69)	all	0.7634582954987676	0.24802461071661855	0.2585	0.69
Bin reclassification for, b+ (AUPRC: 0.69)	all	0.7630691399662732	0.24878935904755864	0.2588	0.69
Bin reclassification for, b+ (AUPRC: 0.69)	all	0.7625502659229472	0.25052205412316214	0.259	0.69
Bin reclassification for, b+ (AUPRC: 0.69)	all	0.7624205474121157	0.25132557940648254	0.2593	0.69
Bin reclassification for, b+ (AUPRC: 0.69)	all	0.7621611103904528	0.2520375772134523	0.2595	0.69
Bin reclassification for, b+ (AUPRC: 0.69)	all	0.761836814113374	0.25277066431384365	0.2598	0.69
Bin reclassification for, b+ (AUPRC: 0.69)	all	0.7617070956025425	0.2534530386740331	0.26	0.69
Bin reclassification for, b+ (AUPRC: 0.69)	all	0.7616422363471267	0.2547288503253796	0.2603	0.69
Bin reclassification for, b+ (AUPRC: 0.69)	all	0.7614476585808795	0.25588491717523976	0.2605	0.69
Bin reclassification for, b+ (AUPRC: 0.69)	all	0.7609936437929693	0.25749462318395294	0.2607	0.69
Bin reclassification for, b+ (AUPRC: 0.69)	all	0.7608639252821378	0.25819302299988994	0.261	0.69
Bin reclassification for, b+ (AUPRC: 0.69)	all	0.7606693475158905	0.25946902654867254	0.2615	0.69
Bin reclassification for, b+ (AUPRC: 0.69)	all	0.760539629005059	0.2610534752215148	0.2617	0.69
Bin reclassification for, b+ (AUPRC: 0.69)	all	0.7604099104942276	0.26189518831255865	0.262	0.69
Bin reclassification for, b+ (AUPRC: 0.69)	all	0.7596315994292385	0.2631555295915157	0.2622	0.69
Bin reclassification for, b+ (AUPRC: 0.69)	all	0.7596315994292385	0.2631850969641132	0.2625	0.69
Bin reclassification for, b+ (AUPRC: 0.69)	all	0.7595018809184071	0.2642803945022456	0.2627	0.69
Bin reclassification for, b+ (AUPRC: 0.69)	all	0.7591127253859126	0.2655654383735705	0.263	0.69
Bin reclassification for, b+ (AUPRC: 0.69)	all	0.7589181476196654	0.26776356438362436	0.2632	0.69
Bin reclassification for, b+ (AUPRC: 0.69)	all	0.758723569853418	0.26899374540103016	0.2634	0.69
Bin reclassification for, b+ (AUPRC: 0.69)	all	0.7586587105980024	0.2698954752070883	0.2637	0.69
Bin reclassification for, b+ (AUPRC: 0.69)	all	0.7584641328317551	0.2706568532148313	0.264	0.69
Bin reclassification for, b+ (AUPRC: 0.69)	all	0.7581398365546763	0.27133240482822657	0.2642	0.69
Bin reclassification for, b+ (AUPRC: 0.69)	all	0.7578155402775976	0.2720119197280812	0.2644	0.69
Bin reclassification for, b+ (AUPRC: 0.69)	all	0.7573615254896874	0.27269967304997667	0.2646	0.69
Bin reclassification for, b+ (AUPRC: 0.69)	all	0.7569075107017772	0.27458823529411763	0.265	0.69
Bin reclassification for, b+ (AUPRC: 0.69)	all	0.7567129329355299	0.2754834596585677	0.2651	0.69
Bin reclassification for, b+ (AUPRC: 0.69)	all	0.7566480736801141	0.2754728565019245	0.2654	0.69
Bin reclassification for, b+ (AUPRC: 0.69)	all	0.7563886366584511	0.27624597309077126	0.2656	0.69
Bin reclassification for, b+ (AUPRC: 0.69)	all	0.755934621870541	0.2785878191031647	0.2659	0.69
Bin reclassification for, b+ (AUPRC: 0.69)	all	0.7557400441042936	0.2792637331032499	0.266	0.69
Bin reclassification for, b+ (AUPRC: 0.69)	all	0.755675184848878	0.28007884804923194	0.2664	0.69
Bin reclassification for, b+ (AUPRC: 0.69)	all	0.7554806070826307	0.28074234755362737	0.2666	0.69
Bin reclassification for, b+ (AUPRC: 0.69)	all	0.755415747827215	0.2818936515235859	0.2668	0.69
Bin reclassification for, b+ (AUPRC: 0.69)	all	0.7551563108055519	0.28261080634982283	0.267	0.69
Bin reclassification for, b+ (AUPRC: 0.69)	all	0.7551563108055519	0.2834708932875612	0.2673	0.69
Bin reclassification for, b+ (AUPRC: 0.69)	all	0.7545077182513945	0.2847108348221934	0.2676	0.69
Bin reclassification for, b+ (AUPRC: 0.69)	all	0.7541834219743158	0.2854687845236049	0.2678	0.69
Bin reclassification for, b+ (AUPRC: 0.69)	all	0.7539888442080684	0.2863723703010297	0.2683	0.69
Bin reclassification for, b+ (AUPRC: 0.69)	all	0.753340251653911	0.28829924543288327	0.2686	0.69
Bin reclassification for, b+ (AUPRC: 0.69)	all	0.7530159553768323	0.2894179234700237	0.2688	0.69
Bin reclassification for, b+ (AUPRC: 0.69)	all	0.7524322220780906	0.2907154491918306	0.2693	0.69
Bin reclassification for, b+ (AUPRC: 0.69)	all	0.752302503567259	0.2919088964389078	0.2695	0.69
Bin reclassification for, b+ (AUPRC: 0.69)	all	0.7518484887793488	0.29356497074986704	0.2698	0.69
Bin reclassification for, b+ (AUPRC: 0.69)	all	0.7517187702685173	0.29440902278558184	0.27	0.69
Bin reclassification for, b+ (AUPRC: 0.69)	all	0.7516539110131015	0.2952084978475176	0.2703	0.69
Bin reclassification for, b+ (AUPRC: 0.69)	all	0.7514593332468543	0.29593869731800765	0.2705	0.69
Bin reclassification for, b+ (AUPRC: 0.69)	all	0.7512647554806071	0.2971371402185624	0.2708	0.69
Bin reclassification for, b+ (AUPRC: 0.69)	all	0.7509404592035284	0.2978570142265442	0.271	0.69
Bin reclassification for, b+ (AUPRC: 0.69)	all	0.7505513036710338	0.29906445443738044	0.2712	0.69
Bin reclassification for, b+ (AUPRC: 0.69)	all	0.7502918666493709	0.2998677968737849	0.2715	0.69
Bin reclassification for, b+ (AUPRC: 0.69)	all	0.7500324296277079	0.30053537086127136	0.2717	0.69
Bin reclassification for, b+ (AUPRC: 0.69)	all	0.7496432740952134	0.3023438317463639	0.272	0.69
Bin reclassification for, b+ (AUPRC: 0.69)	all	0.7491244000518874	0.3033327205399585	0.2725	0.69
Bin reclassification for, b+ (AUPRC: 0.69)	all	0.7488001037748087	0.30461741424802113	0.2727	0.69
Bin reclassification for, b+ (AUPRC: 0.69)	all	0.7486703852639772	0.30550776804382923	0.273	0.69
Bin reclassification for, b+ (AUPRC: 0.69)	all	0.7483460889868985	0.30647860387281856	0.2732	0.69
Bin reclassification for, b+ (AUPRC: 0.69)	all	0.7482812297314827	0.3073582693947144	0.2734	0.69
Bin reclassification for, b+ (AUPRC: 0.69)	all	0.7481515112206512	0.30853795538436846	0.2737	0.69
Bin reclassification for, b+ (AUPRC: 0.69)	all	0.7480217927098197	0.3101602839931153	0.2742	0.69
Bin reclassification for, b+ (AUPRC: 0.69)	all	0.7476326371773252	0.3113806423728356	0.2744	0.69
Bin reclassification for, b+ (AUPRC: 0.69)	all	0.7469840446231677	0.3135498625139528	0.2747	0.69
Bin reclassification for, b+ (AUPRC: 0.69)	all	0.7468543261123363	0.31443707162557005	0.275	0.69
Bin reclassification for, b+ (AUPRC: 0.69)	all	0.7467246076015047	0.3152778158118137	0.2754	0.69
Bin reclassification for, b+ (AUPRC: 0.69)	all	0.7460760150473472	0.31700057871965165	0.2756	0.69
Bin reclassification for, b+ (AUPRC: 0.69)	all	0.7459462965365158	0.31783888351526873	0.276	0.69
Bin reclassification for, b+ (AUPRC: 0.69)	all	0.7454922817486055	0.3189942273534636	0.2761	0.69
Bin reclassification for, b+ (AUPRC: 0.69)	all	0.7452328447269425	0.31969949916527546	0.2764	0.69
Bin reclassification for, b+ (AUPRC: 0.69)	all	0.7448436891944481	0.32067463420082654	0.2766	0.69
Bin reclassification for, b+ (AUPRC: 0.69)	all	0.7445193929173693	0.3213965729644977	0.2769	0.69
Bin reclassification for, b+ (AUPRC: 0.69)	all	0.7444545336619536	0.32242478721312395	0.277	0.69
Bin reclassification for, b+ (AUPRC: 0.69)	all	0.7441950966402906	0.3245001272660426	0.2776	0.69
Bin reclassification for, b+ (AUPRC: 0.69)	all	0.7438708003632118	0.3257775884107371	0.2778	0.69
Bin reclassification for, b+ (AUPRC: 0.69)	all	0.7437410818523803	0.32649051876316837	0.278	0.69
Bin reclassification for, b+ (AUPRC: 0.69)	all	0.7432870670644701	0.3276813541875161	0.2783	0.69
Bin reclassification for, b+ (AUPRC: 0.69)	all	0.7430276300428071	0.3290441176470588	0.2786	0.69
Bin reclassification for, b+ (AUPRC: 0.69)	all	0.7430276300428071	0.3290535688639954	0.2788	0.69
Bin reclassification for, b+ (AUPRC: 0.69)	all	0.7423790374886496	0.33099100662213354	0.279	0.69
Bin reclassification for, b+ (AUPRC: 0.69)	all	0.7419898819561551	0.3317384370015949	0.2793	0.69
Bin reclassification for, b+ (AUPRC: 0.69)	all	0.7416655856790764	0.33268357965786105	0.2795	0.69
Bin reclassification for, b+ (AUPRC: 0.69)	all	0.7414061486574134	0.3339956172388605	0.2798	0.69
Bin reclassification for, b+ (AUPRC: 0.69)	all	0.7412115708911662	0.33471970007615254	0.28	0.69
Bin reclassification for, b+ (AUPRC: 0.69)	all	0.7411467116357504	0.3359597800840855	0.2803	0.69
Bin reclassification for, b+ (AUPRC: 0.69)	all	0.7406926968478402	0.33763008514664145	0.2808	0.69
Bin reclassification for, b+ (AUPRC: 0.69)	all	0.7404332598261772	0.3393982637650137	0.2812	0.69
Bin reclassification for, b+ (AUPRC: 0.69)	all	0.7401089635490985	0.34002801036979646	0.2815	0.69
Bin reclassification for, b+ (AUPRC: 0.69)	all	0.739979245038267	0.34140283679454186	0.2817	0.69
Bin reclassification for, b+ (AUPRC: 0.69)	all	0.7395900895057724	0.3434638554216867	0.282	0.69
Bin reclassification for, b+ (AUPRC: 0.69)	all	0.7393955117395252	0.3443900670654341	0.2822	0.69
Bin reclassification for, b+ (AUPRC: 0.69)	all	0.7392657932286937	0.3452265568209353	0.2825	0.69
Bin reclassification for, b+ (AUPRC: 0.69)	all	0.7388766376961993	0.3464193401246769	0.2827	0.69
Bin reclassification for, b+ (AUPRC: 0.69)	all	0.7387469191853677	0.3470127654388691	0.283	0.69
Bin reclassification for, b+ (AUPRC: 0.69)	all	0.7385523414191205	0.34788586093119883	0.2832	0.69
Bin reclassification for, b+ (AUPRC: 0.69)	all	0.7382929043974575	0.3490325943642106	0.2834	0.69
Bin reclassification for, b+ (AUPRC: 0.69)	all	0.7382929043974575	0.34999846262644896	0.2837	0.69
Bin reclassification for, b+ (AUPRC: 0.69)	all	0.738163185886626	0.3509080257762156	0.284	0.69
Bin reclassification for, b+ (AUPRC: 0.69)	all	0.7380334673757946	0.35222559276914506	0.2842	0.69
Bin reclassification for, b+ (AUPRC: 0.69)	all	0.737903748864963	0.3532023221880724	0.2844	0.69
Bin reclassification for, b+ (AUPRC: 0.69)	all	0.7376443118433	0.35444260915635617	0.2847	0.69
Bin reclassification for, b+ (AUPRC: 0.69)	all	0.7373200155662213	0.356118037716935	0.2852	0.69
Bin reclassification for, b+ (AUPRC: 0.69)	all	0.7369308600337268	0.35832098142483204	0.2854	0.69
Bin reclassification for, b+ (AUPRC: 0.69)	all	0.7368011415228953	0.3593344720693364	0.2856	0.69
Bin reclassification for, b+ (AUPRC: 0.69)	all	0.7364768452458166	0.36007610591406375	0.2861	0.69
Bin reclassification for, b+ (AUPRC: 0.69)	all	0.7361525489687378	0.3618683245655986	0.2866	0.69
Bin reclassification for, b+ (AUPRC: 0.69)	all	0.7360228304579064	0.36398627193123134	0.2869	0.69
Bin reclassification for, b+ (AUPRC: 0.69)	all	0.7355039564145803	0.3650057937427578	0.287	0.69
Bin reclassification for, b+ (AUPRC: 0.69)	all	0.7353093786483331	0.36570967741935484	0.2874	0.69
Bin reclassification for, b+ (AUPRC: 0.69)	all	0.7348553638604228	0.3665006146082681	0.2876	0.69
Bin reclassification for, b+ (AUPRC: 0.69)	all	0.7343364898170969	0.3676332110270481	0.2878	0.69
Bin reclassification for, b+ (AUPRC: 0.69)	all	0.7342067713062654	0.3683936474876334	0.288	0.69
Bin reclassification for, b+ (AUPRC: 0.69)	all	0.7338176157737709	0.36964192368008364	0.2883	0.69
Bin reclassification for, b+ (AUPRC: 0.69)	all	0.7335581787521079	0.37063739144682945	0.2886	0.69
Bin reclassification for, b+ (AUPRC: 0.69)	all	0.733298741730445	0.37083442665966937	0.2888	0.69
Bin reclassification for, b+ (AUPRC: 0.69)	all	0.732779867687119	0.3727605661684648	0.289	0.69
Bin reclassification for, b+ (AUPRC: 0.69)	all	0.7327150084317032	0.37296137339055796	0.2893	0.69
Bin reclassification for, b+ (AUPRC: 0.69)	all	0.7325852899208717	0.37367254441393455	0.2896	0.69
Bin reclassification for, b+ (AUPRC: 0.69)	all	0.7323258528992087	0.3757029248327954	0.29	0.69
Bin reclassification for, b+ (AUPRC: 0.69)	all	0.7321961343883773	0.3769282136894825	0.2903	0.69
Bin reclassification for, b+ (AUPRC: 0.69)	all	0.73200155662213	0.3777234847217109	0.2905	0.69
Bin reclassification for, b+ (AUPRC: 0.69)	all	0.7312881048125568	0.3796679799306327	0.291	0.69
Bin reclassification for, b+ (AUPRC: 0.69)	all	0.7305746530029835	0.38153304203502353	0.2913	0.69
Bin reclassification for, b+ (AUPRC: 0.69)	all	0.7303800752367363	0.3820914766558089	0.2915	0.69
Bin reclassification for, b+ (AUPRC: 0.69)	all	0.7302503567259048	0.38293313380042177	0.2917	0.69
Bin reclassification for, b+ (AUPRC: 0.69)	all	0.7302503567259048	0.38387316740538696	0.292	0.69
Bin reclassification for, b+ (AUPRC: 0.69)	all	0.7299909197042418	0.3851023061657428	0.2922	0.69
Bin reclassification for, b+ (AUPRC: 0.69)	all	0.7299909197042418	0.38578871597998216	0.2925	0.69
Bin reclassification for, b+ (AUPRC: 0.69)	all	0.7296017641717473	0.38680283336771887	0.2927	0.69
Bin reclassification for, b+ (AUPRC: 0.69)	all	0.7295369049163316	0.3875814065676579	0.293	0.69
Bin reclassification for, b+ (AUPRC: 0.69)	all	0.7294720456609158	0.3884169084127642	0.2932	0.69
Bin reclassification for, b+ (AUPRC: 0.69)	all	0.7292126086392529	0.38950285813268665	0.2935	0.69
Bin reclassification for, b+ (AUPRC: 0.69)	all	0.7290180308730055	0.39025067703631694	0.2937	0.69
Bin reclassification for, b+ (AUPRC: 0.69)	all	0.7286937345959268	0.3910682585540743	0.294	0.69
Bin reclassification for, b+ (AUPRC: 0.69)	all	0.7284991568296796	0.39198715711593496	0.2942	0.69
Bin reclassification for, b+ (AUPRC: 0.69)	all	0.7281748605526008	0.3925799006923561	0.2944	0.69
Bin reclassification for, b+ (AUPRC: 0.69)	all	0.7280451420417694	0.39340412855290363	0.2947	0.69
Bin reclassification for, b+ (AUPRC: 0.69)	all	0.7276559865092749	0.395439004617391	0.2952	0.69
Bin reclassification for, b+ (AUPRC: 0.69)	all	0.7273316902321961	0.3977300939882958	0.2957	0.69
Bin reclassification for, b+ (AUPRC: 0.69)	all	0.7271371124659489	0.39854248133665127	0.296	0.69
Bin reclassification for, b+ (AUPRC: 0.69)	all	0.7270073939551174	0.3992662249768469	0.2961	0.69
Bin reclassification for, b+ (AUPRC: 0.69)	all	0.7270073939551174	0.4002356637863315	0.2964	0.69
Bin reclassification for, b+ (AUPRC: 0.69)	all	0.7268128161888702	0.4028471797821476	0.2969	0.69
Bin reclassification for, b+ (AUPRC: 0.69)	all	0.7260345051238811	0.40449519404495193	0.297	0.69
Bin reclassification for, b+ (AUPRC: 0.69)	all	0.7255156310805552	0.40530454001956595	0.2974	0.69
Bin reclassification for, b+ (AUPRC: 0.69)	all	0.7255156310805552	0.4053192260308718	0.2976	0.69
Bin reclassification for, b+ (AUPRC: 0.69)	all	0.7252561940588922	0.4072846476051721	0.2979	0.69
Bin reclassification for, b+ (AUPRC: 0.69)	all	0.7251913348034764	0.40788705676346126	0.298	0.69
Bin reclassification for, b+ (AUPRC: 0.69)	all	0.725061616292645	0.40915745553034183	0.2983	0.69
Bin reclassification for, b+ (AUPRC: 0.69)	all	0.7249318977818134	0.4100748459054887	0.2986	0.69
Bin reclassification for, b+ (AUPRC: 0.69)	all	0.7247373200155662	0.41071822392119384	0.2988	0.69
Bin reclassification for, b+ (AUPRC: 0.69)	all	0.7246076015047347	0.41193171343239554	0.299	0.69
Bin reclassification for, b+ (AUPRC: 0.69)	all	0.7244778829939033	0.412862687118832	0.2993	0.69
Bin reclassification for, b+ (AUPRC: 0.69)	all	0.7244130237384875	0.4138506002667852	0.2996	0.69
Bin reclassification for, b+ (AUPRC: 0.69)	all	0.7242833052276559	0.414898755340888	0.2998	0.69
Bin reclassification for, b+ (AUPRC: 0.69)	all	0.724023868205993	0.41586260850128526	0.3	0.69
Bin reclassification for, b+ (AUPRC: 0.69)	all	0.72376443118433	0.4167538093815357	0.3003	0.69
Bin reclassification for, b+ (AUPRC: 0.69)	all	0.7236347126734985	0.417786931286276	0.3005	0.69
Bin reclassification for, b+ (AUPRC: 0.69)	all	0.7234401349072512	0.41855229089271645	0.3008	0.69
Bin reclassification for, b+ (AUPRC: 0.69)	all	0.7234401349072512	0.41960725302836505	0.301	0.69
Bin reclassification for, b+ (AUPRC: 0.69)	all	0.723245557141004	0.42057026476578413	0.3013	0.69
Bin reclassification for, b+ (AUPRC: 0.69)	all	0.722986120119341	0.42156417820134634	0.3015	0.69
Bin reclassification for, b+ (AUPRC: 0.69)	all	0.7227915423530938	0.42245725766708364	0.3018	0.69
Bin reclassification for, b+ (AUPRC: 0.69)	all	0.7225969645868465	0.42319380080528757	0.302	0.69
Bin reclassification for, b+ (AUPRC: 0.69)	all	0.7224672460760151	0.4242620453247001	0.3022	0.69
Bin reclassification for, b+ (AUPRC: 0.69)	all	0.722207809054352	0.4254384289152944	0.3025	0.69
Bin reclassification for, b+ (AUPRC: 0.69)	all	0.7220132312881048	0.4263174019607843	0.3027	0.69
Bin reclassification for, b+ (AUPRC: 0.69)	all	0.7218186535218576	0.4272496928746929	0.303	0.69
Bin reclassification for, b+ (AUPRC: 0.69)	all	0.7218186535218576	0.427742332231532	0.3032	0.69
Bin reclassification for, b+ (AUPRC: 0.69)	all	0.7217537942664418	0.42859343706670777	0.3035	0.69
Bin reclassification for, b+ (AUPRC: 0.69)	all	0.7212349202231159	0.4295260535362509	0.3037	0.69
Bin reclassification for, b+ (AUPRC: 0.69)	all	0.7210403424568685	0.43035769588107775	0.304	0.69
Bin reclassification for, b+ (AUPRC: 0.69)	all	0.7208457646906213	0.4315446144288266	0.3042	0.69
Bin reclassification for, b+ (AUPRC: 0.69)	all	0.7207160461797899	0.432323075127417	0.3044	0.69
Bin reclassification for, b+ (AUPRC: 0.69)	all	0.7207160461797899	0.4328451230913057	0.3047	0.69
Bin reclassification for, b+ (AUPRC: 0.69)	all	0.7203917499027112	0.43401977257629637	0.305	0.69
Bin reclassification for, b+ (AUPRC: 0.69)	all	0.7203268906472954	0.43501762632197416	0.3052	0.69
Bin reclassification for, b+ (AUPRC: 0.69)	all	0.7200674536256324	0.43602230775272954	0.3054	0.69
Bin reclassification for, b+ (AUPRC: 0.69)	all	0.7196782980931379	0.4375049286333885	0.3057	0.69
Bin reclassification for, b+ (AUPRC: 0.69)	all	0.7195485795823064	0.4382035786230596	0.306	0.69
Bin reclassification for, b+ (AUPRC: 0.69)	all	0.7195485795823064	0.4391228625712476	0.3062	0.69
Bin reclassification for, b+ (AUPRC: 0.69)	all	0.7191594240498119	0.4409974943324186	0.3064	0.69
Bin reclassification for, b+ (AUPRC: 0.69)	all	0.7191594240498119	0.44101503460345237	0.3066	0.69
Bin reclassification for, b+ (AUPRC: 0.69)	all	0.7189648462835647	0.4419504026792122	0.307	0.69
Bin reclassification for, b+ (AUPRC: 0.69)	all	0.7185108314956544	0.4437056915127969	0.3074	0.69
Bin reclassification for, b+ (AUPRC: 0.69)	all	0.7182513944739914	0.4444533633006903	0.3076	0.69
Bin reclassification for, b+ (AUPRC: 0.69)	all	0.7179270981969127	0.4465106897942719	0.308	0.69
Bin reclassification for, b+ (AUPRC: 0.69)	all	0.7177973796860811	0.44780286477300313	0.3083	0.69
Bin reclassification for, b+ (AUPRC: 0.69)	all	0.7176028019198339	0.44962815459015726	0.3086	0.69
Bin reclassification for, b+ (AUPRC: 0.69)	all	0.7172136463873394	0.4504643962848297	0.309	0.69
Bin reclassification for, b+ (AUPRC: 0.69)	all	0.7169542093656764	0.4530884944870271	0.3093	0.69
Bin reclassification for, b+ (AUPRC: 0.69)	all	0.7166947723440135	0.45370560459864506	0.3098	0.69
Bin reclassification for, b+ (AUPRC: 0.69)	all	0.7164353353223505	0.4556930693069307	0.31	0.69
Bin reclassification for, b+ (AUPRC: 0.69)	all	0.716046179789856	0.4563680707701211	0.3103	0.69
Bin reclassification for, b+ (AUPRC: 0.69)	all	0.7158516020236088	0.4572268942375409	0.3108	0.69
Bin reclassification for, b+ (AUPRC: 0.69)	all	0.7156570242573616	0.4587941787941788	0.311	0.69
Bin reclassification for, b+ (AUPRC: 0.69)	all	0.7155921650019458	0.4598807886290692	0.3113	0.69
Bin reclassification for, b+ (AUPRC: 0.69)	all	0.71552730574653	0.46074173070497826	0.3115	0.69
Bin reclassification for, b+ (AUPRC: 0.69)	all	0.71552730574653	0.4617638441254029	0.3118	0.69
Bin reclassification for, b+ (AUPRC: 0.69)	all	0.7153975872356986	0.4627066029029281	0.312	0.69
Bin reclassification for, b+ (AUPRC: 0.69)	all	0.715267868724867	0.46357560216906973	0.3123	0.69
Bin reclassification for, b+ (AUPRC: 0.69)	all	0.7151381502140356	0.4646047530760155	0.3125	0.69
Bin reclassification for, b+ (AUPRC: 0.69)	all	0.7149435724477883	0.46541969261948996	0.3127	0.69
Bin reclassification for, b+ (AUPRC: 0.69)	all	0.7146841354261253	0.4660378954491626	0.313	0.69
Bin reclassification for, b+ (AUPRC: 0.69)	all	0.7145544169152939	0.4670991266005257	0.3132	0.69
Bin reclassification for, b+ (AUPRC: 0.69)	all	0.7142949798936308	0.4677426205139095	0.3135	0.69
Bin reclassification for, b+ (AUPRC: 0.69)	all	0.7141652613827993	0.46897227309510625	0.3137	0.69
Bin reclassification for, b+ (AUPRC: 0.69)	all	0.7140355428719678	0.46954704427194405	0.314	0.69
Bin reclassification for, b+ (AUPRC: 0.69)	all	0.7140355428719678	0.4695871011772735	0.3142	0.69
Bin reclassification for, b+ (AUPRC: 0.69)	all	0.7135815280840576	0.47123827472480406	0.3145	0.69
Bin reclassification for, b+ (AUPRC: 0.69)	all	0.7131923725515631	0.4720123626373626	0.315	0.69
Bin reclassification for, b+ (AUPRC: 0.69)	all	0.7130626540407317	0.47251472041947823	0.3152	0.69
Bin reclassification for, b+ (AUPRC: 0.69)	all	0.7126086392528214	0.47453893663888047	0.3154	0.69
Bin reclassification for, b+ (AUPRC: 0.69)	all	0.7122843429757426	0.4755759570413996	0.3157	0.69
Bin reclassification for, b+ (AUPRC: 0.69)	all	0.7121546244649112	0.4764591017574311	0.316	0.69
Bin reclassification for, b+ (AUPRC: 0.69)	all	0.7120897652094954	0.4772440773744838	0.3162	0.69
Bin reclassification for, b+ (AUPRC: 0.69)	all	0.7118303281878324	0.4777763266727613	0.3164	0.69
Bin reclassification for, b+ (AUPRC: 0.69)	all	0.7115708911661695	0.4788529527301296	0.3167	0.69
Bin reclassification for, b+ (AUPRC: 0.69)	all	0.7115708911661695	0.4799422546918063	0.317	0.69
Bin reclassification for, b+ (AUPRC: 0.69)	all	0.7115060319107537	0.48006651787667937	0.3171	0.69
Bin reclassification for, b+ (AUPRC: 0.69)	all	0.7110520171228434	0.4818689288382928	0.3174	0.69
Bin reclassification for, b+ (AUPRC: 0.69)	all	0.710922298612012	0.48267206834294774	0.3176	0.69
Bin reclassification for, b+ (AUPRC: 0.69)	all	0.7105980023349332	0.483623201200671	0.318	0.69
Bin reclassification for, b+ (AUPRC: 0.69)	all	0.7102088468024387	0.48545841461251993	0.3184	0.69
Bin reclassification for, b+ (AUPRC: 0.69)	all	0.710143987547023	0.4862980235398623	0.3186	0.69
Bin reclassification for, b+ (AUPRC: 0.69)	all	0.7099494097807757	0.4867701338551163	0.319	0.69
Bin reclassification for, b+ (AUPRC: 0.69)	all	0.7095602542482812	0.48826207265910915	0.3193	0.69
Bin reclassification for, b+ (AUPRC: 0.69)	all	0.709365676482034	0.48902302705119605	0.3196	0.69
Bin reclassification for, b+ (AUPRC: 0.69)	all	0.7093008172266182	0.4902057465596844	0.3198	0.69
Bin reclassification for, b+ (AUPRC: 0.69)	all	0.7092359579712025	0.4911075181891673	0.32	0.69
Bin reclassification for, b+ (AUPRC: 0.69)	all	0.7092359579712025	0.4911516349263385	0.3203	0.69
Bin reclassification for, b+ (AUPRC: 0.69)	all	0.7089765209495394	0.49289804752671684	0.3206	0.69
Bin reclassification for, b+ (AUPRC: 0.69)	all	0.7086522246724608	0.49345135940746093	0.321	0.69
Bin reclassification for, b+ (AUPRC: 0.69)	all	0.7083927876507977	0.4941857834487127	0.3213	0.69
Bin reclassification for, b+ (AUPRC: 0.69)	all	0.7079387728628875	0.4959785522788204	0.3215	0.69
Bin reclassification for, b+ (AUPRC: 0.69)	all	0.7077441950966403	0.4967903482813567	0.3218	0.69
Bin reclassification for, b+ (AUPRC: 0.69)	all	0.7076144765858088	0.49758277843655935	0.322	0.69
Bin reclassification for, b+ (AUPRC: 0.69)	all	0.70729018030873	0.49853707598061625	0.3223	0.69
Bin reclassification for, b+ (AUPRC: 0.69)	all	0.7071604617978986	0.49865081179967985	0.3225	0.69
Bin reclassification for, b+ (AUPRC: 0.69)	all	0.707030743287067	0.500045871559633	0.3228	0.69
Bin reclassification for, b+ (AUPRC: 0.69)	all	0.7069658840316513	0.5011955122310098	0.323	0.69
Bin reclassification for, b+ (AUPRC: 0.69)	all	0.7068361655208198	0.5016571533787516	0.3232	0.69
Bin reclassification for, b+ (AUPRC: 0.69)	all	0.7068361655208198	0.5019112973794501	0.3235	0.69
Bin reclassification for, b+ (AUPRC: 0.69)	all	0.7067713062654041	0.5026755235722853	0.3237	0.69
Bin reclassification for, b+ (AUPRC: 0.69)	all	0.7065767284991569	0.5041184636742249	0.324	0.69
Bin reclassification for, b+ (AUPRC: 0.69)	all	0.7063821507329096	0.5048674207305767	0.3242	0.69
Bin reclassification for, b+ (AUPRC: 0.69)	all	0.7061875729666623	0.5057599405425492	0.3245	0.69
Bin reclassification for, b+ (AUPRC: 0.69)	all	0.7060578544558308	0.5067262486617325	0.325	0.69
Bin reclassification for, b+ (AUPRC: 0.69)	all	0.7057335581787522	0.5078172399309283	0.3252	0.69
Bin reclassification for, b+ (AUPRC: 0.69)	all	0.7056686989233364	0.5093632958801498	0.3257	0.69
Bin reclassification for, b+ (AUPRC: 0.69)	all	0.7053444026462576	0.5104675178370259	0.326	0.69
Bin reclassification for, b+ (AUPRC: 0.69)	all	0.7052795433908419	0.5111163337250294	0.3262	0.69
Bin reclassification for, b+ (AUPRC: 0.69)	all	0.7050201063691789	0.5118425389650139	0.3264	0.69
Bin reclassification for, b+ (AUPRC: 0.69)	all	0.7046958100921001	0.5134202816368963	0.3267	0.69
Bin reclassification for, b+ (AUPRC: 0.69)	all	0.7045012323258529	0.514104505868989	0.327	0.69
Bin reclassification for, b+ (AUPRC: 0.69)	all	0.7045012323258529	0.5141288398731481	0.3271	0.69
Bin reclassification for, b+ (AUPRC: 0.69)	all	0.7041120767933584	0.5148439723038983	0.3274	0.69
Bin reclassification for, b+ (AUPRC: 0.69)	all	0.7038526397716954	0.5157304438741565	0.3276	0.69
Bin reclassification for, b+ (AUPRC: 0.69)	all	0.7037877805162797	0.5167388923282061	0.328	0.69
Bin reclassification for, b+ (AUPRC: 0.69)	all	0.7035932027500325	0.5180268373048087	0.3284	0.69
Bin reclassification for, b+ (AUPRC: 0.69)	all	0.7034634842392009	0.5186991869918699	0.3286	0.69
Bin reclassification for, b+ (AUPRC: 0.69)	all	0.7033337657283695	0.5194730538922155	0.3289	0.69
Bin reclassification for, b+ (AUPRC: 0.69)	all	0.7031391879621222	0.5202764313480828	0.329	0.69
Bin reclassification for, b+ (AUPRC: 0.69)	all	0.702944610195875	0.5211328557003414	0.3293	0.69
Bin reclassification for, b+ (AUPRC: 0.69)	all	0.7028797509404592	0.5217621569571498	0.3296	0.69
Bin reclassification for, b+ (AUPRC: 0.69)	all	0.702685173174212	0.5223974154973721	0.3298	0.69
Bin reclassification for, b+ (AUPRC: 0.69)	all	0.7024905954079648	0.5230345760092718	0.33	0.69
Bin reclassification for, b+ (AUPRC: 0.69)	all	0.7023608768971332	0.5238486842105263	0.3303	0.69
Bin reclassification for, b+ (AUPRC: 0.69)	all	0.7020365806200545	0.5247491152373103	0.3306	0.69
Bin reclassification for, b+ (AUPRC: 0.69)	all	0.7020365806200545	0.5254624010874315	0.3308	0.69
Bin reclassification for, b+ (AUPRC: 0.69)	all	0.7018420028538073	0.5267744133969429	0.3313	0.69
Bin reclassification for, b+ (AUPRC: 0.69)	all	0.701387988065897	0.5279757836148814	0.3315	0.69
Bin reclassification for, b+ (AUPRC: 0.69)	all	0.7013231288104813	0.5290635091496233	0.3318	0.69
Bin reclassification for, b+ (AUPRC: 0.69)	all	0.7013231288104813	0.5299451088021957	0.332	0.69
Bin reclassification for, b+ (AUPRC: 0.69)	all	0.7011934102996498	0.5311486685663752	0.3323	0.69
Bin reclassification for, b+ (AUPRC: 0.69)	all	0.7010636917888182	0.5317557927879175	0.3328	0.69
Bin reclassification for, b+ (AUPRC: 0.69)	all	0.700869114022571	0.5322366152785303	0.333	0.69
Bin reclassification for, b+ (AUPRC: 0.69)	all	0.7004150992346608	0.5334947139610711	0.3333	0.69
Bin reclassification for, b+ (AUPRC: 0.69)	all	0.7002205214684135	0.534138135760934	0.3337	0.69
Bin reclassification for, b+ (AUPRC: 0.69)	all	0.7001556622129977	0.5356788408098452	0.3342	0.69
Bin reclassification for, b+ (AUPRC: 0.69)	all	0.6997016474250876	0.5362362063823441	0.3345	0.69
Bin reclassification for, b+ (AUPRC: 0.69)	all	0.6994422104034246	0.5368646388211281	0.3347	0.69
Bin reclassification for, b+ (AUPRC: 0.69)	all	0.6994422104034246	0.5376676472054644	0.335	0.69
Bin reclassification for, b+ (AUPRC: 0.69)	all	0.6992476326371774	0.539265706282513	0.3352	0.69
Bin reclassification for, b+ (AUPRC: 0.69)	all	0.6990530548709301	0.5399529081709333	0.3354	0.69
Bin reclassification for, b+ (AUPRC: 0.69)	all	0.6987936178492671	0.5408906069581806	0.336	0.69
Bin reclassification for, b+ (AUPRC: 0.69)	all	0.6983396030613569	0.5420358437374144	0.3364	0.69
Bin reclassification for, b+ (AUPRC: 0.69)	all	0.6980801660396939	0.543037336024218	0.3367	0.69
Bin reclassification for, b+ (AUPRC: 0.69)	all	0.6978855882734466	0.5436540016168149	0.337	0.69
Bin reclassification for, b+ (AUPRC: 0.69)	all	0.6976910105071994	0.5444101422136748	0.3372	0.69
Bin reclassification for, b+ (AUPRC: 0.69)	all	0.6974964327409522	0.5451135442011354	0.3374	0.69
Bin reclassification for, b+ (AUPRC: 0.69)	all	0.6973667142301206	0.545537571667766	0.3376	0.69
Bin reclassification for, b+ (AUPRC: 0.69)	all	0.6971721364638734	0.5472178384157206	0.3381	0.69
Bin reclassification for, b+ (AUPRC: 0.69)	all	0.6970424179530419	0.5481764855904107	0.3384	0.69
Bin reclassification for, b+ (AUPRC: 0.69)	all	0.6967181216759631	0.5489855368733071	0.3386	0.69
Bin reclassification for, b+ (AUPRC: 0.69)	all	0.6967181216759631	0.5497159817818945	0.3389	0.69
Bin reclassification for, b+ (AUPRC: 0.69)	all	0.6967181216759631	0.5498003889855666	0.339	0.69
Bin reclassification for, b+ (AUPRC: 0.69)	all	0.6964586846543002	0.5514018691588785	0.3396	0.69
Bin reclassification for, b+ (AUPRC: 0.69)	all	0.696264106888053	0.5523540005145356	0.3398	0.69
Bin reclassification for, b+ (AUPRC: 0.69)	all	0.6961343883772214	0.553133374561946	0.34	0.69
Bin reclassification for, b+ (AUPRC: 0.69)	all	0.6958100921001427	0.5543613063249276	0.3403	0.69
Bin reclassification for, b+ (AUPRC: 0.69)	all	0.6955506550784797	0.5549862857734307	0.3406	0.69
Bin reclassification for, b+ (AUPRC: 0.69)	all	0.6955506550784797	0.5553599171413776	0.3408	0.69
Bin reclassification for, b+ (AUPRC: 0.69)	all	0.6954857958230639	0.556374202251855	0.341	0.69
Bin reclassification for, b+ (AUPRC: 0.69)	all	0.6954209365676483	0.5571027746025148	0.3413	0.69
Bin reclassification for, b+ (AUPRC: 0.69)	all	0.6953560773122325	0.5577753498777379	0.3418	0.69
Bin reclassification for, b+ (AUPRC: 0.69)	all	0.6949020625243222	0.5592733726575142	0.3423	0.69
Bin reclassification for, b+ (AUPRC: 0.69)	all	0.6947723440134908	0.5598703810170909	0.3425	0.69
Bin reclassification for, b+ (AUPRC: 0.69)	all	0.6945777662472434	0.5605338916514001	0.3428	0.69
Bin reclassification for, b+ (AUPRC: 0.69)	all	0.6943831884809962	0.5610817043131912	0.3433	0.69
Bin reclassification for, b+ (AUPRC: 0.69)	all	0.6940588922039175	0.562529569468538	0.3435	0.69
Bin reclassification for, b+ (AUPRC: 0.69)	all	0.6937345959268387	0.5635999578459269	0.344	0.69
Bin reclassification for, b+ (AUPRC: 0.69)	all	0.6934751589051757	0.5652955482711219	0.3445	0.69
Bin reclassification for, b+ (AUPRC: 0.69)	all	0.6933454403943443	0.5658479779800974	0.3447	0.69
Bin reclassification for, b+ (AUPRC: 0.69)	all	0.6930860033726813	0.5665659296961985	0.345	0.69
Bin reclassification for, b+ (AUPRC: 0.69)	all	0.6929562848618498	0.5672117222340199	0.3452	0.69
Bin reclassification for, b+ (AUPRC: 0.69)	all	0.6929562848618498	0.5672418370055747	0.3455	0.69
Bin reclassification for, b+ (AUPRC: 0.69)	all	0.6925022700739395	0.5685909042496539	0.3457	0.69
Bin reclassification for, b+ (AUPRC: 0.69)	all	0.6921779737968609	0.5692644156398357	0.346	0.69
Bin reclassification for, b+ (AUPRC: 0.69)	all	0.6919833960306135	0.5701079405792455	0.3464	0.69
Bin reclassification for, b+ (AUPRC: 0.69)	all	0.6915942404981191	0.5719573030091724	0.347	0.69
Bin reclassification for, b+ (AUPRC: 0.69)	all	0.6915293812427034	0.5724256415762912	0.3472	0.69
Bin reclassification for, b+ (AUPRC: 0.69)	all	0.6911402257102088	0.5731805712441504	0.3474	0.69
Bin reclassification for, b+ (AUPRC: 0.69)	all	0.6908159294331301	0.5740541123207934	0.3477	0.69
Bin reclassification for, b+ (AUPRC: 0.69)	all	0.6907510701777143	0.5745886161316428	0.348	0.69
Bin reclassification for, b+ (AUPRC: 0.69)	all	0.6904916331560513	0.5755527923447046	0.3481	0.69
Bin reclassification for, b+ (AUPRC: 0.69)	all	0.6904267739006357	0.5763712166332774	0.3484	0.69
Bin reclassification for, b+ (AUPRC: 0.69)	all	0.6902321961343884	0.5768334327063798	0.3489	0.69
Bin reclassification for, b+ (AUPRC: 0.69)	all	0.6899078998573096	0.5780349961960657	0.3494	0.69
Bin reclassification for, b+ (AUPRC: 0.69)	all	0.6896484628356466	0.5794234646613263	0.3496	0.69
Bin reclassification for, b+ (AUPRC: 0.69)	all	0.6895836035802309	0.5803810251651291	0.3499	0.69
Bin reclassification for, b+ (AUPRC: 0.69)	all	0.6895836035802309	0.5809518605540681	0.35	0.69
Bin reclassification for, b+ (AUPRC: 0.69)	all	0.6893241665585679	0.5814004376367615	0.3503	0.69
Bin reclassification for, b+ (AUPRC: 0.69)	all	0.6892593073031522	0.5821418789372774	0.3506	0.69
Bin reclassification for, b+ (AUPRC: 0.69)	all	0.6891295887923207	0.583054381825166	0.3508	0.69
Bin reclassification for, b+ (AUPRC: 0.69)	all	0.6888701517706577	0.5836997142229061	0.351	0.69
Bin reclassification for, b+ (AUPRC: 0.69)	all	0.6887404332598261	0.5845857418111753	0.3513	0.69
Bin reclassification for, b+ (AUPRC: 0.69)	all	0.6887404332598261	0.5850688705234159	0.3516	0.69
Bin reclassification for, b+ (AUPRC: 0.69)	all	0.6884809962381632	0.5857844489818442	0.352	0.69
Bin reclassification for, b+ (AUPRC: 0.69)	all	0.6880918407056686	0.5874958467161369	0.3523	0.69
Bin reclassification for, b+ (AUPRC: 0.69)	all	0.6880918407056686	0.587528382344797	0.3525	0.69
Bin reclassification for, b+ (AUPRC: 0.69)	all	0.6876378259177585	0.5888037320893036	0.353	0.69
Bin reclassification for, b+ (AUPRC: 0.69)	all	0.6874432481515113	0.5892916712998999	0.3533	0.69
Bin reclassification for, b+ (AUPRC: 0.69)	all	0.6872486703852639	0.5899120365215454	0.3535	0.69
Bin reclassification for, b+ (AUPRC: 0.69)	all	0.6866000778311065	0.5912975478970005	0.354	0.69
Bin reclassification for, b+ (AUPRC: 0.69)	all	0.686470359320275	0.5923107056914209	0.3542	0.69
Bin reclassification for, b+ (AUPRC: 0.69)	all	0.686210922298612	0.5930825718930434	0.3545	0.69
Bin reclassification for, b+ (AUPRC: 0.69)	all	0.6860812037877805	0.5936026936026936	0.3547	0.69
Bin reclassification for, b+ (AUPRC: 0.69)	all	0.6860812037877805	0.5936360065099051	0.355	0.69
Bin reclassification for, b+ (AUPRC: 0.69)	all	0.6858866260215333	0.5951041080472707	0.3552	0.69
Bin reclassification for, b+ (AUPRC: 0.69)	all	0.6856920482552861	0.595370839668863	0.3555	0.69
Bin reclassification for, b+ (AUPRC: 0.69)	all	0.6856920482552861	0.5959413754227734	0.356	0.69
Bin reclassification for, b+ (AUPRC: 0.69)	all	0.6853028927227915	0.5973203685906495	0.3562	0.69
Bin reclassification for, b+ (AUPRC: 0.69)	all	0.6853028927227915	0.5974216894718987	0.3564	0.69
Bin reclassification for, b+ (AUPRC: 0.69)	all	0.6848488779348814	0.5981758440969862	0.357	0.69
Bin reclassification for, b+ (AUPRC: 0.69)	all	0.684654300168634	0.5999772649766966	0.3572	0.69
Bin reclassification for, b+ (AUPRC: 0.69)	all	0.684654300168634	0.6001478196600147	0.3574	0.69
Bin reclassification for, b+ (AUPRC: 0.69)	all	0.6841354261253081	0.6014711752295148	0.3582	0.69
Bin reclassification for, b+ (AUPRC: 0.69)	all	0.6838759891036451	0.6019639187029002	0.3584	0.69
Bin reclassification for, b+ (AUPRC: 0.69)	all	0.6837462705928136	0.6025721634752786	0.3586	0.69
[truncated: 4,883 more rows]

## Sheet: fig2c
ion_type		Recall	Precision
Bin reclassification for, b+ (AUPRC: 0.57)	all	1.0	0.006125736261342405
Bin reclassification for, b+ (AUPRC: 0.57)	all	0.999914515301761	0.00613357314588801
Bin reclassification for, b+ (AUPRC: 0.57)	all	0.999914515301761	0.0061336760682806045
Bin reclassification for, b+ (AUPRC: 0.57)	all	0.999914515301761	0.006138253171850623
Bin reclassification for, b+ (AUPRC: 0.57)	all	0.999829030603522	0.0061463855038633
Bin reclassification for, b+ (AUPRC: 0.57)	all	0.999829030603522	0.006155698758123564
Bin reclassification for, b+ (AUPRC: 0.57)	all	0.999829030603522	0.006160351375992643
Bin reclassification for, b+ (AUPRC: 0.57)	all	0.999829030603522	0.006165011032291459
Bin reclassification for, b+ (AUPRC: 0.57)	all	0.999829030603522	0.006173745324559746
Bin reclassification for, b+ (AUPRC: 0.57)	all	0.999829030603522	0.006174087519379804
Bin reclassification for, b+ (AUPRC: 0.57)	all	0.999829030603522	0.0061835863214587256
Bin reclassification for, b+ (AUPRC: 0.57)	all	0.999829030603522	0.006188271384482867
Bin reclassification for, b+ (AUPRC: 0.57)	all	0.999829030603522	0.006193104558413006
Bin reclassification for, b+ (AUPRC: 0.57)	all	0.999829030603522	0.006202471230842658
Bin reclassification for, b+ (AUPRC: 0.57)	all	0.999829030603522	0.006207244261642563
Bin reclassification for, b+ (AUPRC: 0.57)	all	0.999829030603522	0.006216957794213169
Bin reclassification for, b+ (AUPRC: 0.57)	all	0.999829030603522	0.006222468132195527
Bin reclassification for, b+ (AUPRC: 0.57)	all	0.999829030603522	0.006227918604682121
Bin reclassification for, b+ (AUPRC: 0.57)	all	0.999829030603522	0.0062384023374807114
Bin reclassification for, b+ (AUPRC: 0.57)	all	0.999829030603522	0.00624370078067613
Bin reclassification for, b+ (AUPRC: 0.57)	all	0.999829030603522	0.006248754496501371
Bin reclassification for, b+ (AUPRC: 0.57)	all	0.999829030603522	0.006253712740923802
Bin reclassification for, b+ (AUPRC: 0.57)	all	0.999829030603522	0.006254103988381569
Bin reclassification for, b+ (AUPRC: 0.57)	all	0.999829030603522	0.006259000390117244
Bin reclassification for, b+ (AUPRC: 0.57)	all	0.999829030603522	0.006269323624886899
Bin reclassification for, b+ (AUPRC: 0.57)	all	0.999829030603522	0.006274698309114729
Bin reclassification for, b+ (AUPRC: 0.57)	all	0.999829030603522	0.006280122681466336
Bin reclassification for, b+ (AUPRC: 0.57)	all	0.999829030603522	0.006290292480314601
Bin reclassification for, b+ (AUPRC: 0.57)	all	0.999829030603522	0.006295889585082789
Bin reclassification for, b+ (AUPRC: 0.57)	all	0.999829030603522	0.006306998093233134
Bin reclassification for, b+ (AUPRC: 0.57)	all	0.999829030603522	0.006312590909458901
Bin reclassification for, b+ (AUPRC: 0.57)	all	0.999829030603522	0.006318285808436446
Bin reclassification for, b+ (AUPRC: 0.57)	all	0.999829030603522	0.0063295557675749885
Bin reclassification for, b+ (AUPRC: 0.57)	all	0.999829030603522	0.006335264173366107
Bin reclassification for, b+ (AUPRC: 0.57)	all	0.999829030603522	0.006341185719320123
Bin reclassification for, b+ (AUPRC: 0.57)	all	0.999829030603522	0.0063468290274092285
Bin reclassification for, b+ (AUPRC: 0.57)	all	0.999829030603522	0.006352820530647362
Bin reclassification for, b+ (AUPRC: 0.57)	all	0.999829030603522	0.006358311742110007
Bin reclassification for, b+ (AUPRC: 0.57)	all	0.999829030603522	0.00637020035957646
Bin reclassification for, b+ (AUPRC: 0.57)	all	0.999829030603522	0.006376569813244358
Bin reclassification for, b+ (AUPRC: 0.57)	all	0.999829030603522	0.006376580242632803
Bin reclassification for, b+ (AUPRC: 0.57)	all	0.999829030603522	0.006388320995651725
Bin reclassification for, b+ (AUPRC: 0.57)	all	0.9997435459052829	0.006394228955496276
Bin reclassification for, b+ (AUPRC: 0.57)	all	0.9997435459052829	0.006400755721547697
Bin reclassification for, b+ (AUPRC: 0.57)	all	0.9997435459052829	0.006413325239217854
Bin reclassification for, b+ (AUPRC: 0.57)	all	0.9997435459052829	0.00641996860006807
Bin reclassification for, b+ (AUPRC: 0.57)	all	0.9995725765088049	0.006431863936896995
Bin reclassification for, b+ (AUPRC: 0.57)	all	0.9995725765088049	0.006432369898951336
Bin reclassification for, b+ (AUPRC: 0.57)	all	0.9995725765088049	0.006438986568603319
Bin reclassification for, b+ (AUPRC: 0.57)	all	0.9995725765088049	0.006445226051435032
Bin reclassification for, b+ (AUPRC: 0.57)	all	0.9995725765088049	0.006458597424404362
Bin reclassification for, b+ (AUPRC: 0.57)	all	0.9994870918105659	0.006465151385290841
Bin reclassification for, b+ (AUPRC: 0.57)	all	0.9992306377158489	0.006477303393699133
Bin reclassification for, b+ (AUPRC: 0.57)	all	0.9992306377158489	0.006484439619376874
Bin reclassification for, b+ (AUPRC: 0.57)	all	0.9992306377158489	0.006491782666068343
Bin reclassification for, b+ (AUPRC: 0.57)	all	0.9992306377158489	0.006505656899369081
Bin reclassification for, b+ (AUPRC: 0.57)	all	0.9992306377158489	0.006512794082823752
Bin reclassification for, b+ (AUPRC: 0.57)	all	0.9992306377158489	0.006526754724903626
Bin reclassification for, b+ (AUPRC: 0.57)	all	0.9992306377158489	0.006534135533701192
Bin reclassification for, b+ (AUPRC: 0.57)	all	0.9992306377158489	0.006541148688160851
Bin reclassification for, b+ (AUPRC: 0.57)	all	0.9992306377158489	0.006548430035047462
Bin reclassification for, b+ (AUPRC: 0.57)	all	0.9991451530176099	0.0065551630882849455
Bin reclassification for, b+ (AUPRC: 0.57)	all	0.9991451530176099	0.006562564745529365
Bin reclassification for, b+ (AUPRC: 0.57)	all	0.9991451530176099	0.006577492347925034
Bin reclassification for, b+ (AUPRC: 0.57)	all	0.9990596683193709	0.006584518409551749
Bin reclassification for, b+ (AUPRC: 0.57)	all	0.9990596683193709	0.006599428203901834
Bin reclassification for, b+ (AUPRC: 0.57)	all	0.9990596683193709	0.006599789701233444
Bin reclassification for, b+ (AUPRC: 0.57)	all	0.9989741836211318	0.006607284409500105
Bin reclassification for, b+ (AUPRC: 0.57)	all	0.9988886989228928	0.006614763745094121
Bin reclassification for, b+ (AUPRC: 0.57)	all	0.9988886989228928	0.006630772914895717
Bin reclassification for, b+ (AUPRC: 0.57)	all	0.9988032142246538	0.006638443999634101
Bin reclassification for, b+ (AUPRC: 0.57)	all	0.9987177295264148	0.0066540871404625794
Bin reclassification for, b+ (AUPRC: 0.57)	all	0.9986322448281758	0.006662271536896278
Bin reclassification for, b+ (AUPRC: 0.57)	all	0.9986322448281758	0.006662860512826947
Bin reclassification for, b+ (AUPRC: 0.57)	all	0.9985467601299367	0.006670999399204574
Bin reclassification for, b+ (AUPRC: 0.57)	all	0.9984612754316977	0.0066875844536564135
Bin reclassification for, b+ (AUPRC: 0.57)	all	0.9984612754316977	0.006696545029965319
Bin reclassification for, b+ (AUPRC: 0.57)	all	0.9984612754316977	0.006713565828869597
Bin reclassification for, b+ (AUPRC: 0.57)	all	0.9983757907334587	0.006722430781238668
Bin reclassification for, b+ (AUPRC: 0.57)	all	0.9982903060352197	0.006730901686068394
Bin reclassification for, b+ (AUPRC: 0.57)	all	0.9980338519405026	0.006747026107379137
Bin reclassification for, b+ (AUPRC: 0.57)	all	0.9980338519405026	0.006756502591198317
Bin reclassification for, b+ (AUPRC: 0.57)	all	0.9978628825440247	0.0067740093453822064
Bin reclassification for, b+ (AUPRC: 0.57)	all	0.9977773978457856	0.006783143957004445
Bin reclassification for, b+ (AUPRC: 0.57)	all	0.9976919131475466	0.0067924708391096395
Bin reclassification for, b+ (AUPRC: 0.57)	all	0.9976919131475466	0.006802332528041918
Bin reclassification for, b+ (AUPRC: 0.57)	all	0.9976919131475466	0.0068209020819794
Bin reclassification for, b+ (AUPRC: 0.57)	all	0.9976919131475466	0.006840443189917101
Bin reclassification for, b+ (AUPRC: 0.57)	all	0.9976919131475466	0.006841132846112905
Bin reclassification for, b+ (AUPRC: 0.57)	all	0.9976919131475466	0.006841140866188903
Bin reclassification for, b+ (AUPRC: 0.57)	all	0.9976919131475466	0.006851663337994648
Bin reclassification for, b+ (AUPRC: 0.57)	all	0.9976064284493076	0.006870885637729464
Bin reclassification for, b+ (AUPRC: 0.57)	all	0.9976064284493076	0.006880721774153132
Bin reclassification for, b+ (AUPRC: 0.57)	all	0.9976064284493076	0.006891391783594944
Bin reclassification for, b+ (AUPRC: 0.57)	all	0.9976064284493076	0.006891603405054433
Bin reclassification for, b+ (AUPRC: 0.57)	all	0.9976064284493076	0.006912593893105354
Bin reclassification for, b+ (AUPRC: 0.57)	all	0.9976064284493076	0.006923523248680852
Bin reclassification for, b+ (AUPRC: 0.57)	all	0.9976064284493076	0.006944229565399528
Bin reclassification for, b+ (AUPRC: 0.57)	all	0.9975209437510686	0.006954630112493481
Bin reclassification for, b+ (AUPRC: 0.57)	all	0.9975209437510686	0.0069657354345749765
Bin reclassification for, b+ (AUPRC: 0.57)	all	0.9975209437510686	0.0069866093480102625
Bin reclassification for, b+ (AUPRC: 0.57)	all	0.9975209437510686	0.006998047935039116
Bin reclassification for, b+ (AUPRC: 0.57)	all	0.9975209437510686	0.006998631341441326
Bin reclassification for, b+ (AUPRC: 0.57)	all	0.9974354590528296	0.00701934651736819
Bin reclassification for, b+ (AUPRC: 0.57)	all	0.9974354590528296	0.0070306818038025215
Bin reclassification for, b+ (AUPRC: 0.57)	all	0.9974354590528296	0.0070428783811761755
Bin reclassification for, b+ (AUPRC: 0.57)	all	0.9973499743545905	0.007064726384909206
Bin reclassification for, b+ (AUPRC: 0.57)	all	0.9973499743545905	0.00707650167162412
Bin reclassification for, b+ (AUPRC: 0.57)	all	0.9972644896563515	0.007099268043922233
Bin reclassification for, b+ (AUPRC: 0.57)	all	0.9972644896563515	0.00711127258008868
Bin reclassification for, b+ (AUPRC: 0.57)	all	0.9972644896563515	0.007111276914927403
Bin reclassification for, b+ (AUPRC: 0.57)	all	0.9971790049581125	0.00712270282911436
Bin reclassification for, b+ (AUPRC: 0.57)	all	0.9970080355616344	0.007144673043760586
Bin reclassification for, b+ (AUPRC: 0.57)	all	0.9970080355616344	0.007157208204002833
Bin reclassification for, b+ (AUPRC: 0.57)	all	0.9970080355616344	0.007180584654617141
Bin reclassification for, b+ (AUPRC: 0.57)	all	0.9970080355616344	0.0071815441151116
Bin reclassification for, b+ (AUPRC: 0.57)	all	0.9969225508633954	0.007193037642864632
Bin reclassification for, b+ (AUPRC: 0.57)	all	0.9969225508633954	0.0072046625818416804
Bin reclassification for, b+ (AUPRC: 0.57)	all	0.9969225508633954	0.007205121060491013
Bin reclassification for, b+ (AUPRC: 0.57)	all	0.9968370661651564	0.0072288663679487405
Bin reclassification for, b+ (AUPRC: 0.57)	all	0.9966660967686785	0.00724063899461998
Bin reclassification for, b+ (AUPRC: 0.57)	all	0.9966660967686785	0.00726629775305058
Bin reclassification for, b+ (AUPRC: 0.57)	all	0.9965806120704394	0.007279284634515348
Bin reclassification for, b+ (AUPRC: 0.57)	all	0.9965806120704394	0.007292284365312296
Bin reclassification for, b+ (AUPRC: 0.57)	all	0.9964096426739614	0.007317209441309464
Bin reclassification for, b+ (AUPRC: 0.57)	all	0.9964096426739614	0.007331158808648956
Bin reclassification for, b+ (AUPRC: 0.57)	all	0.9964096426739614	0.007344865242265238
Bin reclassification for, b+ (AUPRC: 0.57)	all	0.9964096426739614	0.007358232812062048
Bin reclassification for, b+ (AUPRC: 0.57)	all	0.9964096426739614	0.007358571921896612
Bin reclassification for, b+ (AUPRC: 0.57)	all	0.9964096426739614	0.00737218064372495
Bin reclassification for, b+ (AUPRC: 0.57)	all	0.9964096426739614	0.007372516377220341
Bin reclassification for, b+ (AUPRC: 0.57)	all	0.9964096426739614	0.00738678060323685
Bin reclassification for, b+ (AUPRC: 0.57)	all	0.9964096426739614	0.00740063492063492
Bin reclassification for, b+ (AUPRC: 0.57)	all	0.9964096426739614	0.007401297512983702
Bin reclassification for, b+ (AUPRC: 0.57)	all	0.9964096426739614	0.007415154499349838
Bin reclassification for, b+ (AUPRC: 0.57)	all	0.9964096426739614	0.007415649845942038
Bin reclassification for, b+ (AUPRC: 0.57)	all	0.9964096426739614	0.007415819694294667
Bin reclassification for, b+ (AUPRC: 0.57)	all	0.9964096426739614	0.007429527527687037
Bin reclassification for, b+ (AUPRC: 0.57)	all	0.9964096426739614	0.007429963226271575
Bin reclassification for, b+ (AUPRC: 0.57)	all	0.9963241579757224	0.007456818590414965
Bin reclassification for, b+ (AUPRC: 0.57)	all	0.9963241579757224	0.007457166878022376
Bin reclassification for, b+ (AUPRC: 0.57)	all	0.9962386732774833	0.007471456331344407
Bin reclassification for, b+ (AUPRC: 0.57)	all	0.9962386732774833	0.0074717772751286115
Bin reclassification for, b+ (AUPRC: 0.57)	all	0.9962386732774833	0.007500114232905126
Bin reclassification for, b+ (AUPRC: 0.57)	all	0.9962386732774833	0.007500384544342307
Bin reclassification for, b+ (AUPRC: 0.57)	all	0.9962386732774833	0.007501268019392329
Bin reclassification for, b+ (AUPRC: 0.57)	all	0.9962386732774833	0.0075153641282267895
Bin reclassification for, b+ (AUPRC: 0.57)	all	0.9962386732774833	0.007516120252764532
Bin reclassification for, b+ (AUPRC: 0.57)	all	0.9962386732774833	0.007530861086178408
Bin reclassification for, b+ (AUPRC: 0.57)	all	0.9962386732774833	0.0075314402409233676
Bin reclassification for, b+ (AUPRC: 0.57)	all	0.9962386732774833	0.007561311570286005
Bin reclassification for, b+ (AUPRC: 0.57)	all	0.9962386732774833	0.0075617335017755865
Bin reclassification for, b+ (AUPRC: 0.57)	all	0.9962386732774833	0.007576865788572027
Bin reclassification for, b+ (AUPRC: 0.57)	all	0.9962386732774833	0.007577205705465549
Bin reclassification for, b+ (AUPRC: 0.57)	all	0.9962386732774833	0.007607873960233289
Bin reclassification for, b+ (AUPRC: 0.57)	all	0.9962386732774833	0.007607943492055202
Bin reclassification for, b+ (AUPRC: 0.57)	all	0.9962386732774833	0.00760826633502094
Bin reclassification for, b+ (AUPRC: 0.57)	all	0.9961531885792443	0.007623824172488286
Bin reclassification for, b+ (AUPRC: 0.57)	all	0.9961531885792443	0.00762416335717043
Bin reclassification for, b+ (AUPRC: 0.57)	all	0.9961531885792443	0.0076249565685667
Bin reclassification for, b+ (AUPRC: 0.57)	all	0.9961531885792443	0.007640184235112852
Bin reclassification for, b+ (AUPRC: 0.57)	all	0.9961531885792443	0.00764078037854418
Bin reclassification for, b+ (AUPRC: 0.57)	all	0.9959822191827663	0.00767140497130219
Bin reclassification for, b+ (AUPRC: 0.57)	all	0.9959822191827663	0.007671960633379581
Bin reclassification for, b+ (AUPRC: 0.57)	all	0.9958112497862882	0.007683175369516611
Bin reclassification for, b+ (AUPRC: 0.57)	all	0.9958112497862882	0.007691530600723792
Bin reclassification for, b+ (AUPRC: 0.57)	all	0.9957257650880492	0.007707419781098162
Bin reclassification for, b+ (AUPRC: 0.57)	all	0.9957257650880492	0.007722980508226221
Bin reclassification for, b+ (AUPRC: 0.57)	all	0.9957257650880492	0.007731720965057905
Bin reclassification for, b+ (AUPRC: 0.57)	all	0.9956402803898102	0.0077397035428398275
Bin reclassification for, b+ (AUPRC: 0.57)	all	0.9956402803898102	0.0077401561721216145
Bin reclassification for, b+ (AUPRC: 0.57)	all	0.9956402803898102	0.007749281759280575
Bin reclassification for, b+ (AUPRC: 0.57)	all	0.9956402803898102	0.007765246471736556
Bin reclassification for, b+ (AUPRC: 0.57)	all	0.9956402803898102	0.0077821297658612594
Bin reclassification for, b+ (AUPRC: 0.57)	all	0.9956402803898102	0.007791041940649746
Bin reclassification for, b+ (AUPRC: 0.57)	all	0.9954693109933322	0.007798990317062945
Bin reclassification for, b+ (AUPRC: 0.57)	all	0.9954693109933322	0.007807586734947013
Bin reclassification for, b+ (AUPRC: 0.57)	all	0.9954693109933322	0.007825083676989685
Bin reclassification for, b+ (AUPRC: 0.57)	all	0.9954693109933322	0.007842194440628291
Bin reclassification for, b+ (AUPRC: 0.57)	all	0.9953838262950931	0.007850598604772522
Bin reclassification for, b+ (AUPRC: 0.57)	all	0.9953838262950931	0.007859490348094965
Bin reclassification for, b+ (AUPRC: 0.57)	all	0.9953838262950931	0.0078597290809976
Bin reclassification for, b+ (AUPRC: 0.57)	all	0.9952983415968542	0.007868024249435899
Bin reclassification for, b+ (AUPRC: 0.57)	all	0.9952983415968542	0.007876434085347992
Bin reclassification for, b+ (AUPRC: 0.57)	all	0.9952983415968542	0.007885107555901098
Bin reclassification for, b+ (AUPRC: 0.57)	all	0.9952128568986152	0.007902246187346088
Bin reclassification for, b+ (AUPRC: 0.57)	all	0.9952128568986152	0.007910950503217178
Bin reclassification for, b+ (AUPRC: 0.57)	all	0.9952128568986152	0.007920051158550689
Bin reclassification for, b+ (AUPRC: 0.57)	all	0.9951273722003762	0.0079279355358933
Bin reclassification for, b+ (AUPRC: 0.57)	all	0.9950418875021371	0.00794507794230672
Bin reclassification for, b+ (AUPRC: 0.57)	all	0.9948709181056591	0.00796011597501845
Bin reclassification for, b+ (AUPRC: 0.57)	all	0.9947854334074201	0.007968643112023222
Bin reclassification for, b+ (AUPRC: 0.57)	all	0.9947854334074201	0.00797684746926854
Bin reclassification for, b+ (AUPRC: 0.57)	all	0.9947854334074201	0.007985874260052511
Bin reclassification for, b+ (AUPRC: 0.57)	all	0.9946999487091811	0.008001765944907745
Bin reclassification for, b+ (AUPRC: 0.57)	all	0.9946999487091811	0.008010761793430294
Bin reclassification for, b+ (AUPRC: 0.57)	all	0.9946999487091811	0.00801990502381297
Bin reclassification for, b+ (AUPRC: 0.57)	all	0.9946999487091811	0.008028343446957806
Bin reclassification for, b+ (AUPRC: 0.57)	all	0.9946999487091811	0.008037354773647202
Bin reclassification for, b+ (AUPRC: 0.57)	all	0.994614464010942	0.008053569562144694
Bin reclassification for, b+ (AUPRC: 0.57)	all	0.994528979312703	0.00807047409352843
Bin reclassification for, b+ (AUPRC: 0.57)	all	0.994528979312703	0.008070496487454103
Bin reclassification for, b+ (AUPRC: 0.57)	all	0.994528979312703	0.008079806318000175
Bin reclassification for, b+ (AUPRC: 0.57)	all	0.994528979312703	0.008089430131145558
Bin reclassification for, b+ (AUPRC: 0.57)	all	0.994358009916225	0.008096810906192683
Bin reclassification for, b+ (AUPRC: 0.57)	all	0.9941870405197469	0.008113100669418005
Bin reclassification for, b+ (AUPRC: 0.57)	all	0.9941870405197469	0.008129609603983859
Bin reclassification for, b+ (AUPRC: 0.57)	all	0.9941870405197469	0.008138928642660442
Bin reclassification for, b+ (AUPRC: 0.57)	all	0.9941870405197469	0.00813954383560781
Bin reclassification for, b+ (AUPRC: 0.57)	all	0.9941870405197469	0.00814779526124788
Bin reclassification for, b+ (AUPRC: 0.57)	all	0.9941870405197469	0.008148617327477726
Bin reclassification for, b+ (AUPRC: 0.57)	all	0.9941015558215079	0.008157078294343636
Bin reclassification for, b+ (AUPRC: 0.57)	all	0.994016071123269	0.00817300224286637
Bin reclassification for, b+ (AUPRC: 0.57)	all	0.99393058642503	0.00818915273576301
Bin reclassification for, b+ (AUPRC: 0.57)	all	0.99393058642503	0.008198137280548056
Bin reclassification for, b+ (AUPRC: 0.57)	all	0.9937596170285519	0.008206390183674896
Bin reclassification for, b+ (AUPRC: 0.57)	all	0.9935031629338349	0.00821350302158253
Bin reclassification for, b+ (AUPRC: 0.57)	all	0.9934176782355958	0.008230793693289789
Bin reclassification for, b+ (AUPRC: 0.57)	all	0.9934176782355958	0.008247933403314077
Bin reclassification for, b+ (AUPRC: 0.57)	all	0.9933321935373568	0.008257151282807431
Bin reclassification for, b+ (AUPRC: 0.57)	all	0.9932467088391178	0.008266091452751877
Bin reclassification for, b+ (AUPRC: 0.57)	all	0.9931612241408788	0.008274899305914152
Bin reclassification for, b+ (AUPRC: 0.57)	all	0.9931612241408788	0.008274905199700285
Bin reclassification for, b+ (AUPRC: 0.57)	all	0.9931612241408788	0.008275600725415026
Bin reclassification for, b+ (AUPRC: 0.57)	all	0.9930757394426397	0.00829264462337959
Bin reclassification for, b+ (AUPRC: 0.57)	all	0.9929047700461617	0.00831014624855744
Bin reclassification for, b+ (AUPRC: 0.57)	all	0.9929047700461617	0.008318967029960458
Bin reclassification for, b+ (AUPRC: 0.57)	all	0.9929047700461617	0.008328176771019236
Bin reclassification for, b+ (AUPRC: 0.57)	all	0.9929047700461617	0.008337005970487789
Bin reclassification for, b+ (AUPRC: 0.57)	all	0.9929047700461617	0.008337059828004626
Bin reclassification for, b+ (AUPRC: 0.57)	all	0.9929047700461617	0.008355634208103131
Bin reclassification for, b+ (AUPRC: 0.57)	all	0.9929047700461617	0.008373404078925551
Bin reclassification for, b+ (AUPRC: 0.57)	all	0.9929047700461617	0.008383212787809805
Bin reclassification for, b+ (AUPRC: 0.57)	all	0.9929047700461617	0.008392601793263808
Bin reclassification for, b+ (AUPRC: 0.57)	all	0.9929047700461617	0.008401963231012395
Bin reclassification for, b+ (AUPRC: 0.57)	all	0.9927338006496838	0.008409830224696643
Bin reclassification for, b+ (AUPRC: 0.57)	all	0.9927338006496838	0.008427718507089864
Bin reclassification for, b+ (AUPRC: 0.57)	all	0.9927338006496838	0.00842785918007446
Bin reclassification for, b+ (AUPRC: 0.57)	all	0.9927338006496838	0.008438067433332147
Bin reclassification for, b+ (AUPRC: 0.57)	all	0.9927338006496838	0.00844787024629983
Bin reclassification for, b+ (AUPRC: 0.57)	all	0.9926483159514446	0.008456425594451327
Bin reclassification for, b+ (AUPRC: 0.57)	all	0.9925628312532057	0.008465542885473475
Bin reclassification for, b+ (AUPRC: 0.57)	all	0.9924773465549667	0.00848302846308129
Bin reclassification for, b+ (AUPRC: 0.57)	all	0.9924773465549667	0.008500437834782533
Bin reclassification for, b+ (AUPRC: 0.57)	all	0.9924773465549667	0.008510145471444467
Bin reclassification for, b+ (AUPRC: 0.57)	all	0.9924773465549667	0.008519393912265652
Bin reclassification for, b+ (AUPRC: 0.57)	all	0.9924773465549667	0.008528844168981307
Bin reclassification for, b+ (AUPRC: 0.57)	all	0.9924773465549667	0.00854605854454955
Bin reclassification for, b+ (AUPRC: 0.57)	all	0.9923918618567277	0.008563249210542039
Bin reclassification for, b+ (AUPRC: 0.57)	all	0.9923918618567277	0.008564272619631653
Bin reclassification for, b+ (AUPRC: 0.57)	all	0.9923918618567277	0.00856429157395877
Bin reclassification for, b+ (AUPRC: 0.57)	all	0.9923918618567277	0.008573658948724217
Bin reclassification for, b+ (AUPRC: 0.57)	all	0.9923063771584887	0.008582954760552717
Bin reclassification for, b+ (AUPRC: 0.57)	all	0.9922208924602496	0.00859122935184959
Bin reclassification for, b+ (AUPRC: 0.57)	all	0.9922208924602496	0.008610649103623046
Bin reclassification for, b+ (AUPRC: 0.57)	all	0.9919644383655326	0.008626733208387945
Bin reclassification for, b+ (AUPRC: 0.57)	all	0.9919644383655326	0.00863680107893027
Bin reclassification for, b+ (AUPRC: 0.57)	all	0.9919644383655326	0.00863703250498505
Bin reclassification for, b+ (AUPRC: 0.57)	all	0.9918789536672935	0.008645844510414058
Bin reclassification for, b+ (AUPRC: 0.57)	all	0.9917934689690545	0.008655515410502851
Bin reclassification for, b+ (AUPRC: 0.57)	all	0.9917079842708155	0.008672775961137351
Bin reclassification for, b+ (AUPRC: 0.57)	all	0.9916224995725765	0.00869090279749672
Bin reclassification for, b+ (AUPRC: 0.57)	all	0.9916224995725765	0.008700191404210893
Bin reclassification for, b+ (AUPRC: 0.57)	all	0.9916224995725765	0.008710670571450026
Bin reclassification for, b+ (AUPRC: 0.57)	all	0.9916224995725765	0.008711763058069158
Bin reclassification for, b+ (AUPRC: 0.57)	all	0.9916224995725765	0.008721915994414966
Bin reclassification for, b+ (AUPRC: 0.57)	all	0.9916224995725765	0.008740738396481401
Bin reclassification for, b+ (AUPRC: 0.57)	all	0.9913660454778594	0.008757290820287133
Bin reclassification for, b+ (AUPRC: 0.57)	all	0.9913660454778594	0.008767546243760013
Bin reclassification for, b+ (AUPRC: 0.57)	all	0.9913660454778594	0.008776995296281299
Bin reclassification for, b+ (AUPRC: 0.57)	all	0.9913660454778594	0.008786790946051816
Bin reclassification for, b+ (AUPRC: 0.57)	all	0.9913660454778594	0.008804642765494485
Bin reclassification for, b+ (AUPRC: 0.57)	all	0.9913660454778594	0.008824594724570983
Bin reclassification for, b+ (AUPRC: 0.57)	all	0.9912805607796205	0.00883389668850763
Bin reclassification for, b+ (AUPRC: 0.57)	all	0.9912805607796205	0.008844333326723219
Bin reclassification for, b+ (AUPRC: 0.57)	all	0.9911950760813815	0.00885374033304419
Bin reclassification for, b+ (AUPRC: 0.57)	all	0.9911950760813815	0.008863560789349967
Bin reclassification for, b+ (AUPRC: 0.57)	all	0.9911950760813815	0.008863621769880656
Bin reclassification for, b+ (AUPRC: 0.57)	all	0.9911095913831424	0.008883025101403172
Bin reclassification for, b+ (AUPRC: 0.57)	all	0.9911095913831424	0.008893511817232733
Bin reclassification for, b+ (AUPRC: 0.57)	all	0.9911095913831424	0.008904529374808953
Bin reclassification for, b+ (AUPRC: 0.57)	all	0.9911095913831424	0.008914498015497724
Bin reclassification for, b+ (AUPRC: 0.57)	all	0.9909386219866644	0.008932155838071542
Bin reclassification for, b+ (AUPRC: 0.57)	all	0.9907676525901864	0.008950028108802688
Bin reclassification for, b+ (AUPRC: 0.57)	all	0.9907676525901864	0.008950733126053198
Bin reclassification for, b+ (AUPRC: 0.57)	all	0.9907676525901864	0.00896026174169243
Bin reclassification for, b+ (AUPRC: 0.57)	all	0.9907676525901864	0.008970324402223465
Bin reclassification for, b+ (AUPRC: 0.57)	all	0.9906821678919473	0.008980254134450421
Bin reclassification for, b+ (AUPRC: 0.57)	all	0.9906821678919473	0.00899950145138219
Bin reclassification for, b+ (AUPRC: 0.57)	all	0.9905966831937083	0.009009345213105067
Bin reclassification for, b+ (AUPRC: 0.57)	all	0.9904257137972303	0.009018202197340307
Bin reclassification for, b+ (AUPRC: 0.57)	all	0.9904257137972303	0.009028427155414251
Bin reclassification for, b+ (AUPRC: 0.57)	all	0.9904257137972303	0.009038759943923178
Bin reclassification for, b+ (AUPRC: 0.57)	all	0.9904257137972303	0.00904836022876279
Bin reclassification for, b+ (AUPRC: 0.57)	all	0.9904257137972303	0.009067671785656706
Bin reclassification for, b+ (AUPRC: 0.57)	all	0.9902547444007522	0.00908522654636689
Bin reclassification for, b+ (AUPRC: 0.57)	all	0.9902547444007522	0.009096084459154387
Bin reclassification for, b+ (AUPRC: 0.57)	all	0.9901692597025132	0.009105852886586024
Bin reclassification for, b+ (AUPRC: 0.57)	all	0.9901692597025132	0.009105860045061547
Bin reclassification for, b+ (AUPRC: 0.57)	all	0.9901692597025132	0.0091169189961393
Bin reclassification for, b+ (AUPRC: 0.57)	all	0.9899982903060353	0.009133626509520865
Bin reclassification for, b+ (AUPRC: 0.57)	all	0.9898273209095572	0.009151724672113915
Bin reclassification for, b+ (AUPRC: 0.57)	all	0.9898273209095572	0.009161550761985618
Bin reclassification for, b+ (AUPRC: 0.57)	all	0.9898273209095572	0.00916291374168006
Bin reclassification for, b+ (AUPRC: 0.57)	all	0.9898273209095572	0.009173454262261444
Bin reclassification for, b+ (AUPRC: 0.57)	all	0.9898273209095572	0.009173526939461376
Bin reclassification for, b+ (AUPRC: 0.57)	all	0.9897418362113182	0.009183284170216749
Bin reclassification for, b+ (AUPRC: 0.57)	all	0.9897418362113182	0.009202700242983716
Bin reclassification for, b+ (AUPRC: 0.57)	all	0.9896563515130792	0.009221034823604
Bin reclassification for, b+ (AUPRC: 0.57)	all	0.9896563515130792	0.009231483209178376
Bin reclassification for, b+ (AUPRC: 0.57)	all	0.9895708668148402	0.009240839786062105
Bin reclassification for, b+ (AUPRC: 0.57)	all	0.9895708668148402	0.00925189597531336
Bin reclassification for, b+ (AUPRC: 0.57)	all	0.9895708668148402	0.009261318633843496
Bin reclassification for, b+ (AUPRC: 0.57)	all	0.9895708668148402	0.009270114611161295
Bin reclassification for, b+ (AUPRC: 0.57)	all	0.9894853821166011	0.009288802719472541
Bin reclassification for, b+ (AUPRC: 0.57)	all	0.9894853821166011	0.009298772160400004
Bin reclassification for, b+ (AUPRC: 0.57)	all	0.9894853821166011	0.009309668945759415
Bin reclassification for, b+ (AUPRC: 0.57)	all	0.9894853821166011	0.009319810817904986
Bin reclassification for, b+ (AUPRC: 0.57)	all	0.9894853821166011	0.009321349393166062
Bin reclassification for, b+ (AUPRC: 0.57)	all	0.9892289280218841	0.00933949617405102
Bin reclassification for, b+ (AUPRC: 0.57)	all	0.9892289280218841	0.009339503711750567
Bin reclassification for, b+ (AUPRC: 0.57)	all	0.9892289280218841	0.009357962273793985
Bin reclassification for, b+ (AUPRC: 0.57)	all	0.9892289280218841	0.009369175638847912
Bin reclassification for, b+ (AUPRC: 0.57)	all	0.9892289280218841	0.009379404701211817
Bin reclassification for, b+ (AUPRC: 0.57)	all	0.9892289280218841	0.009389915172681286
Bin reclassification for, b+ (AUPRC: 0.57)	all	0.989057958625406	0.009407039425007927
Bin reclassification for, b+ (AUPRC: 0.57)	all	0.988886989228928	0.00942576032266607
Bin reclassification for, b+ (AUPRC: 0.57)	all	0.988886989228928	0.009425768002907257
Bin reclassification for, b+ (AUPRC: 0.57)	all	0.988886989228928	0.009435701339823913
Bin reclassification for, b+ (AUPRC: 0.57)	all	0.988801504530689	0.009445394400539597
Bin reclassification for, b+ (AUPRC: 0.57)	all	0.988801504530689	0.009455114974426967
Bin reclassification for, b+ (AUPRC: 0.57)	all	0.9887160198324499	0.009464742076367686
Bin reclassification for, b+ (AUPRC: 0.57)	all	0.9887160198324499	0.009475659941291216
Bin reclassification for, b+ (AUPRC: 0.57)	all	0.9887160198324499	0.009495177704147142
Bin reclassification for, b+ (AUPRC: 0.57)	all	0.9887160198324499	0.009495318018445513
Bin reclassification for, b+ (AUPRC: 0.57)	all	0.988630535134211	0.009504789378305411
Bin reclassification for, b+ (AUPRC: 0.57)	all	0.988630535134211	0.009515072730862897
Bin reclassification for, b+ (AUPRC: 0.57)	all	0.988630535134211	0.009525417586400027
Bin reclassification for, b+ (AUPRC: 0.57)	all	0.988545050435972	0.009543947219429905
Bin reclassification for, b+ (AUPRC: 0.57)	all	0.9882885963412549	0.00956171278801548
Bin reclassification for, b+ (AUPRC: 0.57)	all	0.9882885963412549	0.009572345270130407
Bin reclassification for, b+ (AUPRC: 0.57)	all	0.9882031116430159	0.00958287947290847
Bin reclassification for, b+ (AUPRC: 0.57)	all	0.9881176269447769	0.009592690335109297
Bin reclassification for, b+ (AUPRC: 0.57)	all	0.9880321422465379	0.009612058068207523
Bin reclassification for, b+ (AUPRC: 0.57)	all	0.9880321422465379	0.009622653447937099
Bin reclassification for, b+ (AUPRC: 0.57)	all	0.9879466575482988	0.009632366484998862
Bin reclassification for, b+ (AUPRC: 0.57)	all	0.9878611728500598	0.009642197379685302
Bin reclassification for, b+ (AUPRC: 0.57)	all	0.9876902034535818	0.009650980968673154
Bin reclassification for, b+ (AUPRC: 0.57)	all	0.9876902034535818	0.009651005152938444
Bin reclassification for, b+ (AUPRC: 0.57)	all	0.9876902034535818	0.009670690959736982
Bin reclassification for, b+ (AUPRC: 0.57)	all	0.9876902034535818	0.009690392220176714
Bin reclassification for, b+ (AUPRC: 0.57)	all	0.9876902034535818	0.009701401052258595
Bin reclassification for, b+ (AUPRC: 0.57)	all	0.9876902034535818	0.009712312461752621
Bin reclassification for, b+ (AUPRC: 0.57)	all	0.9876902034535818	0.009723592124176516
Bin reclassification for, b+ (AUPRC: 0.57)	all	0.9875192340571037	0.009741297383628516
Bin reclassification for, b+ (AUPRC: 0.57)	all	0.9875192340571037	0.009741305598046342
Bin reclassification for, b+ (AUPRC: 0.57)	all	0.9875192340571037	0.009762338769718834
Bin reclassification for, b+ (AUPRC: 0.57)	all	0.9875192340571037	0.009773025873307677
Bin reclassification for, b+ (AUPRC: 0.57)	all	0.9875192340571037	0.009785037498581204
Bin reclassification for, b+ (AUPRC: 0.57)	all	0.9875192340571037	0.009786952480922984
Bin reclassification for, b+ (AUPRC: 0.57)	all	0.9875192340571037	0.009798117390810194
Bin reclassification for, b+ (AUPRC: 0.57)	all	0.9875192340571037	0.009819037985873233
Bin reclassification for, b+ (AUPRC: 0.57)	all	0.9875192340571037	0.0098284195489579
Bin reclassification for, b+ (AUPRC: 0.57)	all	0.9875192340571037	0.009838321762176968
Bin reclassification for, b+ (AUPRC: 0.57)	all	0.9875192340571037	0.009850082965120542
Bin reclassification for, b+ (AUPRC: 0.57)	all	0.9874337493588647	0.009860825010692307
Bin reclassification for, b+ (AUPRC: 0.57)	all	0.9873482646606258	0.009871482696701045
Bin reclassification for, b+ (AUPRC: 0.57)	all	0.9872627799623868	0.009890289635020994
Bin reclassification for, b+ (AUPRC: 0.57)	all	0.9871772952641478	0.009910642870138653
Bin reclassification for, b+ (AUPRC: 0.57)	all	0.9870918105659087	0.00992132194934601
Bin reclassification for, b+ (AUPRC: 0.57)	all	0.9870918105659087	0.009932663987448045
Bin reclassification for, b+ (AUPRC: 0.57)	all	0.9870063258676697	0.009942631378620845
Bin reclassification for, b+ (AUPRC: 0.57)	all	0.9869208411694307	0.00995343568114865
Bin reclassification for, b+ (AUPRC: 0.57)	all	0.9869208411694307	0.009965429583817074
Bin reclassification for, b+ (AUPRC: 0.57)	all	0.9869208411694307	0.009987136533542332
Bin reclassification for, b+ (AUPRC: 0.57)	all	0.9868353564711917	0.009998700792516566
Bin reclassification for, b+ (AUPRC: 0.57)	all	0.9868353564711917	0.009998735433668299
Bin reclassification for, b+ (AUPRC: 0.57)	all	0.9868353564711917	0.01001041450781695
Bin reclassification for, b+ (AUPRC: 0.57)	all	0.9868353564711917	0.010022608170196805
Bin reclassification for, b+ (AUPRC: 0.57)	all	0.9868353564711917	0.010043265035535097
Bin reclassification for, b+ (AUPRC: 0.57)	all	0.9866643870747136	0.010065124196412065
Bin reclassification for, b+ (AUPRC: 0.57)	all	0.9866643870747136	0.01007732174787662
Bin reclassification for, b+ (AUPRC: 0.57)	all	0.9866643870747136	0.010089804681592445
Bin reclassification for, b+ (AUPRC: 0.57)	all	0.9866643870747136	0.01008986642422547
Bin reclassification for, b+ (AUPRC: 0.57)	all	0.9864934176782356	0.010100002275563772
Bin reclassification for, b+ (AUPRC: 0.57)	all	0.9864934176782356	0.010112348720051807
Bin reclassification for, b+ (AUPRC: 0.57)	all	0.9864079329799966	0.010135336919363509
Bin reclassification for, b+ (AUPRC: 0.57)	all	0.9862369635835185	0.010145896175392003
Bin reclassification for, b+ (AUPRC: 0.57)	all	0.9861514788852795	0.010157790927021695
Bin reclassification for, b+ (AUPRC: 0.57)	all	0.9861514788852795	0.010169790362677856
Bin reclassification for, b+ (AUPRC: 0.57)	all	0.9860659941870406	0.010181582589537906
Bin reclassification for, b+ (AUPRC: 0.57)	all	0.9859805094888016	0.010201374098734159
Bin reclassification for, b+ (AUPRC: 0.57)	all	0.9858095400923235	0.01022212648950796
Bin reclassification for, b+ (AUPRC: 0.57)	all	0.9858095400923235	0.010234055657217708
Bin reclassification for, b+ (AUPRC: 0.57)	all	0.9858095400923235	0.010246613561746687
Bin reclassification for, b+ (AUPRC: 0.57)	all	0.9858095400923235	0.010258052464441064
Bin reclassification for, b+ (AUPRC: 0.57)	all	0.9856385706958455	0.010279709743078581
Bin reclassification for, b+ (AUPRC: 0.57)	all	0.9856385706958455	0.010279718908085227
Bin reclassification for, b+ (AUPRC: 0.57)	all	0.9855530859976064	0.010301135546288991
Bin reclassification for, b+ (AUPRC: 0.57)	all	0.9855530859976064	0.01030321607977329
Bin reclassification for, b+ (AUPRC: 0.57)	all	0.9853821166011284	0.010314333496484787
Bin reclassification for, b+ (AUPRC: 0.57)	all	0.9853821166011284	0.010326650768026174
Bin reclassification for, b+ (AUPRC: 0.57)	all	0.9853821166011284	0.010338895486296726
Bin reclassification for, b+ (AUPRC: 0.57)	all	0.9852111472046504	0.010358312219752605
Bin reclassification for, b+ (AUPRC: 0.57)	all	0.9851256625064113	0.010380448294125913
Bin reclassification for, b+ (AUPRC: 0.57)	all	0.9850401778081723	0.010391613121406832
Bin reclassification for, b+ (AUPRC: 0.57)	all	0.9848692084116943	0.010402154648194814
Bin reclassification for, b+ (AUPRC: 0.57)	all	0.9848692084116943	0.0104141055493687
Bin reclassification for, b+ (AUPRC: 0.57)	all	0.9846127543169773	0.01043552318048798
Bin reclassification for, b+ (AUPRC: 0.57)	all	0.9845272696187383	0.010456814907021782
Bin reclassification for, b+ (AUPRC: 0.57)	all	0.9845272696187383	0.01045699530039006
Bin reclassification for, b+ (AUPRC: 0.57)	all	0.9845272696187383	0.01046986674715049
Bin reclassification for, b+ (AUPRC: 0.57)	all	0.9845272696187383	0.010482130683964261
Bin reclassification for, b+ (AUPRC: 0.57)	all	0.9845272696187383	0.010484516289371557
Bin reclassification for, b+ (AUPRC: 0.57)	all	0.9843563002222602	0.010495690067695606
Bin reclassification for, b+ (AUPRC: 0.57)	all	0.9841853308257822	0.0105164890473411
Bin reclassification for, b+ (AUPRC: 0.57)	all	0.9840998461275432	0.010539123015331714
Bin reclassification for, b+ (AUPRC: 0.57)	all	0.9839288767310651	0.010550031530936982
Bin reclassification for, b+ (AUPRC: 0.57)	all	0.9838433920328261	0.010561709695684374
Bin reclassification for, b+ (AUPRC: 0.57)	all	0.9836724226363481	0.010582677223286489
Bin reclassification for, b+ (AUPRC: 0.57)	all	0.98350145323987	0.010604986602044305
Bin reclassification for, b+ (AUPRC: 0.57)	all	0.98350145323987	0.010617768635083765
Bin reclassification for, b+ (AUPRC: 0.57)	all	0.98350145323987	0.010632241799635149
Bin reclassification for, b+ (AUPRC: 0.57)	all	0.98350145323987	0.010645414699277444
Bin reclassification for, b+ (AUPRC: 0.57)	all	0.983415968541631	0.010657812332082016
Bin reclassification for, b+ (AUPRC: 0.57)	all	0.983415968541631	0.010657822205957967
Bin reclassification for, b+ (AUPRC: 0.57)	all	0.9833304838433921	0.01068048515753321
Bin reclassification for, b+ (AUPRC: 0.57)	all	0.9833304838433921	0.010693591375218348
Bin reclassification for, b+ (AUPRC: 0.57)	all	0.9832449991451531	0.010705928563849294
Bin reclassification for, b+ (AUPRC: 0.57)	all	0.9832449991451531	0.01071880879758673
Bin reclassification for, b+ (AUPRC: 0.57)	all	0.9832449991451531	0.010731399653669314
Bin reclassification for, b+ (AUPRC: 0.57)	all	0.9832449991451531	0.010731469741117987
Bin reclassification for, b+ (AUPRC: 0.57)	all	0.9832449991451531	0.010755322491359834
Bin reclassification for, b+ (AUPRC: 0.57)	all	0.9832449991451531	0.01078090817575636
Bin reclassification for, b+ (AUPRC: 0.57)	all	0.983074029748675	0.010792892833143754
Bin reclassification for, b+ (AUPRC: 0.57)	all	0.983074029748675	0.010806838567445479
Bin reclassification for, b+ (AUPRC: 0.57)	all	0.983074029748675	0.010820250239456842
Bin reclassification for, b+ (AUPRC: 0.57)	all	0.982903060352197	0.010843149662436474
Bin reclassification for, b+ (AUPRC: 0.57)	all	0.982903060352197	0.010843579154449801
Bin reclassification for, b+ (AUPRC: 0.57)	all	0.9828175756539579	0.010855566298551207
Bin reclassification for, b+ (AUPRC: 0.57)	all	0.9827320909557189	0.010867633434799871
Bin reclassification for, b+ (AUPRC: 0.57)	all	0.9824756368610019	0.010878423466272913
Bin reclassification for, b+ (AUPRC: 0.57)	all	0.9823901521627628	0.010890919274330429
Bin reclassification for, b+ (AUPRC: 0.57)	all	0.9823901521627628	0.01089092959561785
Bin reclassification for, b+ (AUPRC: 0.57)	all	0.9823901521627628	0.010904487995764215
Bin reclassification for, b+ (AUPRC: 0.57)	all	0.9823901521627628	0.010927371773111552
Bin reclassification for, b+ (AUPRC: 0.57)	all	0.9823046674645238	0.010951193757314456
Bin reclassification for, b+ (AUPRC: 0.57)	all	0.9822191827662848	0.010963897384027444
Bin reclassification for, b+ (AUPRC: 0.57)	all	0.9821336980680458	0.010976265700340018
Bin reclassification for, b+ (AUPRC: 0.57)	all	0.9821336980680458	0.01098943143633562
Bin reclassification for, b+ (AUPRC: 0.57)	all	0.9820482133698069	0.011014159829955485
Bin reclassification for, b+ (AUPRC: 0.57)	all	0.9819627286715678	0.011037847893517007
Bin reclassification for, b+ (AUPRC: 0.57)	all	0.9818772439733288	0.01105055296058803
Bin reclassification for, b+ (AUPRC: 0.57)	all	0.9818772439733288	0.01105056359221246
Bin reclassification for, b+ (AUPRC: 0.57)	all	0.9818772439733288	0.011050574223857348
Bin reclassification for, b+ (AUPRC: 0.57)	all	0.9818772439733288	0.0110531264103899
Bin reclassification for, b+ (AUPRC: 0.57)	all	0.9818772439733288	0.011066032982289144
Bin reclassification for, b+ (AUPRC: 0.57)	all	0.9818772439733288	0.011080017093670808
Bin reclassification for, b+ (AUPRC: 0.57)	all	0.9818772439733288	0.011103291740295495
Bin reclassification for, b+ (AUPRC: 0.57)	all	0.9818772439733288	0.011128637202164107
Bin reclassification for, b+ (AUPRC: 0.57)	all	0.9818772439733288	0.011143007098501039
Bin reclassification for, b+ (AUPRC: 0.57)	all	0.9818772439733288	0.011143115202115698
Bin reclassification for, b+ (AUPRC: 0.57)	all	0.9817917592750898	0.011156312714796661
Bin reclassification for, b+ (AUPRC: 0.57)	all	0.9817917592750898	0.011169625620602294
Bin reclassification for, b+ (AUPRC: 0.57)	all	0.9816207898786117	0.011193349690070057
Bin reclassification for, b+ (AUPRC: 0.57)	all	0.9815353051803727	0.011217349083082827
Bin reclassification for, b+ (AUPRC: 0.57)	all	0.9812788510856557	0.011228206773506949
Bin reclassification for, b+ (AUPRC: 0.57)	all	0.9811933663874166	0.01124135816918058
Bin reclassification for, b+ (AUPRC: 0.57)	all	0.9811933663874166	0.011256020029007935
Bin reclassification for, b+ (AUPRC: 0.57)	all	0.9811933663874166	0.011256031067351822
Bin reclassification for, b+ (AUPRC: 0.57)	all	0.9811933663874166	0.011258559418376425
Bin reclassification for, b+ (AUPRC: 0.57)	all	0.9811933663874166	0.011283029254482541
Bin reclassification for, b+ (AUPRC: 0.57)	all	0.9811078816891776	0.011308447588690568
Bin reclassification for, b+ (AUPRC: 0.57)	all	0.9810223969909386	0.011322232756928159
Bin reclassification for, b+ (AUPRC: 0.57)	all	0.9809369122926996	0.011336053986290043
Bin reclassification for, b+ (AUPRC: 0.57)	all	0.9808514275944606	0.011349192925399383
Bin reclassification for, b+ (AUPRC: 0.57)	all	0.9808514275944606	0.011349204151153912
Bin reclassification for, b+ (AUPRC: 0.57)	all	0.9807659428962215	0.01137644808510174
Bin reclassification for, b+ (AUPRC: 0.57)	all	0.9806804581979826	0.011402694423295211
Bin reclassification for, b+ (AUPRC: 0.57)	all	0.9806804581979826	0.011417754249560338
Bin reclassification for, b+ (AUPRC: 0.57)	all	0.9806804581979826	0.011432910877709113
Bin reclassification for, b+ (AUPRC: 0.57)	all	0.9806804581979826	0.011448930405233454
Bin reclassification for, b+ (AUPRC: 0.57)	all	0.9806804581979826	0.011464238710393064
Bin reclassification for, b+ (AUPRC: 0.57)	all	0.9806804581979826	0.01146428453650693
Bin reclassification for, b+ (AUPRC: 0.57)	all	0.9803385194050265	0.011488483966913005
Bin reclassification for, b+ (AUPRC: 0.57)	all	0.9803385194050265	0.011503430566143722
Bin reclassification for, b+ (AUPRC: 0.57)	all	0.9802530347067875	0.011517110949742329
Bin reclassification for, b+ (AUPRC: 0.57)	all	0.9801675500085485	0.011531626486333725
Bin reclassification for, b+ (AUPRC: 0.57)	all	0.9801675500085485	0.011546258039633493
Bin reclassification for, b+ (AUPRC: 0.57)	all	0.9801675500085485	0.011573646485965969
Bin reclassification for, b+ (AUPRC: 0.57)	all	0.9801675500085485	0.011573704897778729
Bin reclassification for, b+ (AUPRC: 0.57)	all	0.9801675500085485	0.011600859997470596
Bin reclassification for, b+ (AUPRC: 0.57)	all	0.9799965806120704	0.011614324198095955
Bin reclassification for, b+ (AUPRC: 0.57)	all	0.9799965806120704	0.01162939323052452
Bin reclassification for, b+ (AUPRC: 0.57)	all	0.9798256112155924	0.011654627686400833
Bin reclassification for, b+ (AUPRC: 0.57)	all	0.9797401265173534	0.011679761941157888
Bin reclassification for, b+ (AUPRC: 0.57)	all	0.9797401265173534	0.011683083738790671
Bin reclassification for, b+ (AUPRC: 0.57)	all	0.9797401265173534	0.011697523933944355
Bin reclassification for, b+ (AUPRC: 0.57)	all	0.9795691571208753	0.011709991967838654
Bin reclassification for, b+ (AUPRC: 0.57)	all	0.9793981877243974	0.011722395023328148
Bin reclassification for, b+ (AUPRC: 0.57)	all	0.9792272183279193	0.011746910731682306
Bin reclassification for, b+ (AUPRC: 0.57)	all	0.9792272183279193	0.011746922777954959
Bin reclassification for, b+ (AUPRC: 0.57)	all	0.9790562489314413	0.011771840294373096
Bin reclassification for, b+ (AUPRC: 0.57)	all	0.9790562489314413	0.011786656677218708
Bin reclassification for, b+ (AUPRC: 0.57)	all	0.9789707642332023	0.011800929895139485
Bin reclassification for, b+ (AUPRC: 0.57)	all	0.9789707642332023	0.011815662459168281
Bin reclassification for, b+ (AUPRC: 0.57)	all	0.9788852795349633	0.011842452259435645
Bin reclassification for, b+ (AUPRC: 0.57)	all	0.9787997948367242	0.011868605723881293
Bin reclassification for, b+ (AUPRC: 0.57)	all	0.9787997948367242	0.011884275183765145
Bin reclassification for, b+ (AUPRC: 0.57)	all	0.9787143101384852	0.011898810742498678
Bin reclassification for, b+ (AUPRC: 0.57)	all	0.9787143101384852	0.011901816510976616
Bin reclassification for, b+ (AUPRC: 0.57)	all	0.9787143101384852	0.011901866001351421
Bin reclassification for, b+ (AUPRC: 0.57)	all	0.9786288254402462	0.011916943649553584
Bin reclassification for, b+ (AUPRC: 0.57)	all	0.9785433407420072	0.01194369030502476
Bin reclassification for, b+ (AUPRC: 0.57)	all	0.9783723713455291	0.011971106174141155
Bin reclassification for, b+ (AUPRC: 0.57)	all	0.9782868866472901	0.01198522896981909
Bin reclassification for, b+ (AUPRC: 0.57)	all	0.9782868866472901	0.012001468197787217
Bin reclassification for, b+ (AUPRC: 0.57)	all	0.9782868866472901	0.012017057417046706
Bin reclassification for, b+ (AUPRC: 0.57)	all	0.9782868866472901	0.01201737289559461
Bin reclassification for, b+ (AUPRC: 0.57)	all	0.9781159172508122	0.012043868226903025
Bin reclassification for, b+ (AUPRC: 0.57)	all	0.9779449478543341	0.012070018769723244
Bin reclassification for, b+ (AUPRC: 0.57)	all	0.9779449478543341	0.01208591990331264
Bin reclassification for, b+ (AUPRC: 0.57)	all	0.9778594631560951	0.012100062726962122
Bin reclassification for, b+ (AUPRC: 0.57)	all	0.9777739784578561	0.012115190699329734
Bin reclassification for, b+ (AUPRC: 0.57)	all	0.9774320396649	0.012127987712908022
Bin reclassification for, b+ (AUPRC: 0.57)	all	0.9774320396649	0.012128026305322054
Bin reclassification for, b+ (AUPRC: 0.57)	all	0.977346554966661	0.012143259232509479
Bin reclassification for, b+ (AUPRC: 0.57)	all	0.9772610702684219	0.012172618635648778
Bin reclassification for, b+ (AUPRC: 0.57)	all	0.9772610702684219	0.012188581840591005
Bin reclassification for, b+ (AUPRC: 0.57)	all	0.9772610702684219	0.012205173319439877
Bin reclassification for, b+ (AUPRC: 0.57)	all	0.9772610702684219	0.012221130625627385
Bin reclassification for, b+ (AUPRC: 0.57)	all	0.9771755855701829	0.012248278640570723
Bin reclassification for, b+ (AUPRC: 0.57)	all	0.9770046161737049	0.012274069698759599
Bin reclassification for, b+ (AUPRC: 0.57)	all	0.9770046161737049	0.012274082880398303
Bin reclassification for, b+ (AUPRC: 0.57)	all	0.9770046161737049	0.012290291325822301
Bin reclassification for, b+ (AUPRC: 0.57)	all	0.9770046161737049	0.012305495859048292
Bin reclassification for, b+ (AUPRC: 0.57)	all	0.9770046161737049	0.012321654588304292
Bin reclassification for, b+ (AUPRC: 0.57)	all	0.9769191314754659	0.012348253599502958
Bin reclassification for, b+ (AUPRC: 0.57)	all	0.9769191314754659	0.01236499455758465
Bin reclassification for, b+ (AUPRC: 0.57)	all	0.9768336467772268	0.012379906135025156
Bin reclassification for, b+ (AUPRC: 0.57)	all	0.9768336467772268	0.012379919547315517
Bin reclassification for, b+ (AUPRC: 0.57)	all	0.9767481620789878	0.012394157195141265
Bin reclassification for, b+ (AUPRC: 0.57)	all	0.9766626773807489	0.012409616176274117
Bin reclassification for, b+ (AUPRC: 0.57)	all	0.9764917079842708	0.012422947924324747
Bin reclassification for, b+ (AUPRC: 0.57)	all	0.9764917079842708	0.012422974945242337
Bin reclassification for, b+ (AUPRC: 0.57)	all	0.9764062232860318	0.012450810469058287
Bin reclassification for, b+ (AUPRC: 0.57)	all	0.9762352538895538	0.012477151625799078
Bin reclassification for, b+ (AUPRC: 0.57)	all	0.9761497691913148	0.012491604075551287
Bin reclassification for, b+ (AUPRC: 0.57)	all	0.9760642844930757	0.012505859725830548
Bin reclassification for, b+ (AUPRC: 0.57)	all	0.9759787997948367	0.012521097890923767
Bin reclassification for, b+ (AUPRC: 0.57)	all	0.9758933150965977	0.012546999040510673
Bin reclassification for, b+ (AUPRC: 0.57)	all	0.9757223457001197	0.01257339252470285
Bin reclassification for, b+ (AUPRC: 0.57)	all	0.9757223457001197	0.012576897691223608
Bin reclassification for, b+ (AUPRC: 0.57)	all	0.9757223457001197	0.01257691154951429
Bin reclassification for, b+ (AUPRC: 0.57)	all	0.9756368610018806	0.012592168428113866
Bin reclassification for, b+ (AUPRC: 0.57)	all	0.9755513763036416	0.01260647622919219
Bin reclassification for, b+ (AUPRC: 0.57)	all	0.9753804069071637	0.01261946184244143
Bin reclassification for, b+ (AUPRC: 0.57)	all	0.9752094375106856	0.012645669623013167
Bin reclassification for, b+ (AUPRC: 0.57)	all	0.9752094375106856	0.012645753729266917
Bin reclassification for, b+ (AUPRC: 0.57)	all	0.9750384681142076	0.01267006727154778
Bin reclassification for, b+ (AUPRC: 0.57)	all	0.9750384681142076	0.012686202781265884
Bin reclassification for, b+ (AUPRC: 0.57)	all	0.9750384681142076	0.012701615597396871
Bin reclassification for, b+ (AUPRC: 0.57)	all	0.9749529834159686	0.012715993497617354
Bin reclassification for, b+ (AUPRC: 0.57)	all	0.9749529834159686	0.012716050208607891
Bin reclassification for, b+ (AUPRC: 0.57)	all	0.9749529834159686	0.012743685981274995
Bin reclassification for, b+ (AUPRC: 0.57)	all	0.9748674987177295	0.012771323428950274
Bin reclassification for, b+ (AUPRC: 0.57)	all	0.9746965293212515	0.012784732773071555
Bin reclassification for, b+ (AUPRC: 0.57)	all	0.9746965293212515	0.01280106701754898
Bin reclassification for, b+ (AUPRC: 0.57)	all	0.9746965293212515	0.012801124505025805
Bin reclassification for, b+ (AUPRC: 0.57)	all	0.9746965293212515	0.012804430903575964
Bin reclassification for, b+ (AUPRC: 0.57)	all	0.9746965293212515	0.012819792085953996
Bin reclassification for, b+ (AUPRC: 0.57)	all	0.9746965293212515	0.012819907398037773
Bin reclassification for, b+ (AUPRC: 0.57)	all	0.9746965293212515	0.01284788852693245
Bin reclassification for, b+ (AUPRC: 0.57)	all	0.9746110446230125	0.012874455706723038
Bin reclassification for, b+ (AUPRC: 0.57)	all	0.9745255599247734	0.01288866679178472
Bin reclassification for, b+ (AUPRC: 0.57)	all	0.9745255599247734	0.01290383923174616
Bin reclassification for, b+ (AUPRC: 0.57)	all	0.9744400752265344	0.012929533531830427
Bin reclassification for, b+ (AUPRC: 0.57)	all	0.9742691058300564	0.012955832853045593
Bin reclassification for, b+ (AUPRC: 0.57)	all	0.9742691058300564	0.012955980133481723
Bin reclassification for, b+ (AUPRC: 0.57)	all	0.9741836211318174	0.012971535697333869
Bin reclassification for, b+ (AUPRC: 0.57)	all	0.9740981364335783	0.012985754985754985
Bin reclassification for, b+ (AUPRC: 0.57)	all	0.9740126517353394	0.013000838653362315
Bin reclassification for, b+ (AUPRC: 0.57)	all	0.9740126517353394	0.013016388723242376
Bin reclassification for, b+ (AUPRC: 0.57)	all	0.9740126517353394	0.013043956094277328
Bin reclassification for, b+ (AUPRC: 0.57)	all	0.9739271670371004	0.013058837553700214
Bin reclassification for, b+ (AUPRC: 0.57)	all	0.9738416823388614	0.013072420428869944
Bin reclassification for, b+ (AUPRC: 0.57)	all	0.9738416823388614	0.013072570437768162
Bin reclassification for, b+ (AUPRC: 0.57)	all	0.9737561976406224	0.013088138981765538
Bin reclassification for, b+ (AUPRC: 0.57)	all	0.9737561976406224	0.013103676759868307
Bin reclassification for, b+ (AUPRC: 0.57)	all	0.9737561976406224	0.013132061898574968
Bin reclassification for, b+ (AUPRC: 0.57)	all	0.9737561976406224	0.01315964283775088
Bin reclassification for, b+ (AUPRC: 0.57)	all	0.9737561976406224	0.013175289998646731
Bin reclassification for, b+ (AUPRC: 0.57)	all	0.9736707129423833	0.013190198258291643
Bin reclassification for, b+ (AUPRC: 0.57)	all	0.9736707129423833	0.01319022880820087
Bin reclassification for, b+ (AUPRC: 0.57)	all	0.9734142588476663	0.013202885225221256
Bin reclassification for, b+ (AUPRC: 0.57)	all	0.9734142588476663	0.013202977075958569
Bin reclassification for, b+ (AUPRC: 0.57)	all	0.9732432894511882	0.01322851223680954
Bin reclassification for, b+ (AUPRC: 0.57)	all	0.9729013506582321	0.01325349329290092
Bin reclassification for, b+ (AUPRC: 0.57)	all	0.9729013506582321	0.013257028636393288
Bin reclassification for, b+ (AUPRC: 0.57)	all	0.9728158659599931	0.013272359785916137
Bin reclassification for, b+ (AUPRC: 0.57)	all	0.9728158659599931	0.013272499101948654
Bin reclassification for, b+ (AUPRC: 0.57)	all	0.9727303812617542	0.013288210173030503
Bin reclassification for, b+ (AUPRC: 0.57)	all	0.9727303812617542	0.01328848949848477
Bin reclassification for, b+ (AUPRC: 0.57)	all	0.9727303812617542	0.0133035594240853
Bin reclassification for, b+ (AUPRC: 0.57)	all	0.9723884424687981	0.013326928596952673
Bin reclassification for, b+ (AUPRC: 0.57)	all	0.9723884424687981	0.013354214824998151
Bin reclassification for, b+ (AUPRC: 0.57)	all	0.9723884424687981	0.013370838289849212
Bin reclassification for, b+ (AUPRC: 0.57)	all	0.9723029577705591	0.013385680358332333
Bin reclassification for, b+ (AUPRC: 0.57)	all	0.9722174730723201	0.01340125281033922
Bin reclassification for, b+ (AUPRC: 0.57)	all	0.972046503675842	0.013426424469130204
Bin reclassification for, b+ (AUPRC: 0.57)	all	0.972046503675842	0.013426440322536842
Bin reclassification for, b+ (AUPRC: 0.57)	all	0.971875534279364	0.013453100520184976
Bin reclassification for, b+ (AUPRC: 0.57)	all	0.971875534279364	0.013468113184748538
Bin reclassification for, b+ (AUPRC: 0.57)	all	0.971790049581125	0.013483060778146245
Bin reclassification for, b+ (AUPRC: 0.57)	all	0.971790049581125	0.013486835861126402
Bin reclassification for, b+ (AUPRC: 0.57)	all	0.971790049581125	0.013502550732556138
Bin reclassification for, b+ (AUPRC: 0.57)	all	0.9716190801846469	0.013528987456583687
Bin reclassification for, b+ (AUPRC: 0.57)	all	0.9716190801846469	0.01352914849448645
Bin reclassification for, b+ (AUPRC: 0.57)	all	0.971448110788169	0.013554308478599245
Bin reclassification for, b+ (AUPRC: 0.57)	all	0.971448110788169	0.013570348716405506
Bin reclassification for, b+ (AUPRC: 0.57)	all	0.971448110788169	0.01358598840337139
Bin reclassification for, b+ (AUPRC: 0.57)	all	0.971448110788169	0.013601924665158534
Bin reclassification for, b+ (AUPRC: 0.57)	all	0.9713626260899298	0.01362809909425852
Bin reclassification for, b+ (AUPRC: 0.57)	all	0.9713626260899298	0.013656811760025672
Bin reclassification for, b+ (AUPRC: 0.57)	all	0.9713626260899298	0.013656975898676609
Bin reclassification for, b+ (AUPRC: 0.57)	all	0.9711061719952129	0.013669454304795138
Bin reclassification for, b+ (AUPRC: 0.57)	all	0.9711061719952129	0.01366966813751975
Bin reclassification for, b+ (AUPRC: 0.57)	all	0.9711061719952129	0.013685510345450713
Bin reclassification for, b+ (AUPRC: 0.57)	all	0.9710206872969739	0.013699786645632749
Bin reclassification for, b+ (AUPRC: 0.57)	all	0.9710206872969739	0.013703257343529647
Bin reclassification for, b+ (AUPRC: 0.57)	all	0.9709352025987348	0.013731819665590657
Bin reclassification for, b+ (AUPRC: 0.57)	all	0.9709352025987348	0.013732101901433057
Bin reclassification for, b+ (AUPRC: 0.57)	all	0.9709352025987348	0.013762435022840457
Bin reclassification for, b+ (AUPRC: 0.57)	all	0.9709352025987348	0.01377894725349114
Bin reclassification for, b+ (AUPRC: 0.57)	all	0.9709352025987348	0.013779465466412705
Bin reclassification for, b+ (AUPRC: 0.57)	all	0.9709352025987348	0.013794879206751936
Bin reclassification for, b+ (AUPRC: 0.57)	all	0.9706787485040178	0.013807485590602884
Bin reclassification for, b+ (AUPRC: 0.57)	all	0.9704222944093007	0.013830544157350461
Bin reclassification for, b+ (AUPRC: 0.57)	all	0.9703368097110617	0.013859246416448926
Bin reclassification for, b+ (AUPRC: 0.57)	all	0.9703368097110617	0.01387527289707288
Bin reclassification for, b+ (AUPRC: 0.57)	all	0.9703368097110617	0.013875510353763783
Bin reclassification for, b+ (AUPRC: 0.57)	all	0.9701658403145836	0.013889585809099887
Bin reclassification for, b+ (AUPRC: 0.57)	all	0.9701658403145836	0.013905838761376837
Bin reclassification for, b+ (AUPRC: 0.57)	all	0.9700803556163446	0.013921330009617839
Bin reclassification for, b+ (AUPRC: 0.57)	all	0.9698239015216277	0.013946924239127361
Bin reclassification for, b+ (AUPRC: 0.57)	all	0.9698239015216277	0.013962750409528884
Bin reclassification for, b+ (AUPRC: 0.57)	all	0.9697384168233886	0.013977931527357636
Bin reclassification for, b+ (AUPRC: 0.57)	all	0.9696529321251496	0.013992440652709177
Bin reclassification for, b+ (AUPRC: 0.57)	all	0.9696529321251496	0.013992630523252586
Bin reclassification for, b+ (AUPRC: 0.57)	all	0.9696529321251496	0.013992665045723189
Bin reclassification for, b+ (AUPRC: 0.57)	all	0.9694819627286716	0.014007217898015695
Bin reclassification for, b+ (AUPRC: 0.57)	all	0.9694819627286716	0.014035352604046132
Bin reclassification for, b+ (AUPRC: 0.57)	all	0.9690545392374765	0.014058742625547077
Bin reclassification for, b+ (AUPRC: 0.57)	all	0.9690545392374765	0.014059230835058285
Bin reclassification for, b+ (AUPRC: 0.57)	all	0.9689690545392374	0.01407396186682692
Bin reclassification for, b+ (AUPRC: 0.57)	all	0.9689690545392374	0.014091020408670671
Bin reclassification for, b+ (AUPRC: 0.57)	all	0.9688835698409984	0.014117629473883507
Bin reclassification for, b+ (AUPRC: 0.57)	all	0.9688835698409984	0.014117770154630315
Bin reclassification for, b+ (AUPRC: 0.57)	all	0.9687980851427594	0.014145261967555639
Bin reclassification for, b+ (AUPRC: 0.57)	all	0.9686271157462815	0.014159289823705533
Bin reclassification for, b+ (AUPRC: 0.57)	all	0.9686271157462815	0.014162917928571696
Bin reclassification for, b+ (AUPRC: 0.57)	all	0.9685416310480424	0.014178131389857318
Bin reclassification for, b+ (AUPRC: 0.57)	all	0.9684561463498034	0.01417739450799598
Bin reclassification for, b+ (AUPRC: 0.57)	all	0.9681142075568473	0.014188742219683075
Bin reclassification for, b+ (AUPRC: 0.57)	all	0.9679432381603693	0.014214195867928365
Bin reclassification for, b+ (AUPRC: 0.57)	all	0.9679432381603693	0.014242964368060438
Bin reclassification for, b+ (AUPRC: 0.57)	all	0.9677722687638912	0.0142563370242903
Bin reclassification for, b+ (AUPRC: 0.57)	all	0.9677722687638912	0.014272674780696777
Bin reclassification for, b+ (AUPRC: 0.57)	all	0.9672593605744572	0.014282017784677912
Bin reclassification for, b+ (AUPRC: 0.57)	all	0.9672593605744572	0.014282306223248288
Bin reclassification for, b+ (AUPRC: 0.57)	all	0.9671738758762182	0.014309926135788728
Bin reclassification for, b+ (AUPRC: 0.57)	all	0.9668319370832621	0.01433476427487766
Bin reclassification for, b+ (AUPRC: 0.57)	all	0.9667464523850231	0.014349283043382823
Bin reclassification for, b+ (AUPRC: 0.57)	all	0.9666609676867841	0.014364581930707533
Bin reclassification for, b+ (AUPRC: 0.57)	all	0.9666609676867841	0.014381187961414464
Bin reclassification for, b+ (AUPRC: 0.57)	all	0.9666609676867841	0.014384645523052577
Bin reclassification for, b+ (AUPRC: 0.57)	all	0.966575482988545	0.01441169760289381
Bin reclassification for, b+ (AUPRC: 0.57)	all	0.966575482988545	0.014412028250481485
Bin reclassification for, b+ (AUPRC: 0.57)	all	0.966489998290306	0.01443852452735734
Bin reclassification for, b+ (AUPRC: 0.57)	all	0.966319028893828	0.014452821841865365
Bin reclassification for, b+ (AUPRC: 0.57)	all	0.966319028893828	0.014467934786782266
Bin reclassification for, b+ (AUPRC: 0.57)	all	0.966319028893828	0.01446836070043044
Bin reclassification for, b+ (AUPRC: 0.57)	all	0.966319028893828	0.014486308874658314
Bin reclassification for, b+ (AUPRC: 0.57)	all	0.9661480594973499	0.014512554348244805
Bin reclassification for, b+ (AUPRC: 0.57)	all	0.965977090100872	0.014539110206455364
Bin reclassification for, b+ (AUPRC: 0.57)	all	0.965891605402633	0.014554171427246533
Bin reclassification for, b+ (AUPRC: 0.57)	all	0.965891605402633	0.014571439256868204
Bin reclassification for, b+ (AUPRC: 0.57)	all	0.965891605402633	0.014573168293717893
Bin reclassification for, b+ (AUPRC: 0.57)	all	0.965891605402633	0.014587034206395108
Bin reclassification for, b+ (AUPRC: 0.57)	all	0.965891605402633	0.014587410853994206
Bin reclassification for, b+ (AUPRC: 0.57)	all	0.965891605402633	0.014604738817014863
Bin reclassification for, b+ (AUPRC: 0.57)	all	0.9658061207043939	0.014621249082774802
Bin reclassification for, b+ (AUPRC: 0.57)	all	0.9656351513079159	0.014647435855875248
Bin reclassification for, b+ (AUPRC: 0.57)	all	0.9654641819114379	0.014661458434752356
Bin reclassification for, b+ (AUPRC: 0.57)	all	0.9653786972131988	0.014675172280259014
Bin reclassification for, b+ (AUPRC: 0.57)	all	0.9653786972131988	0.01469172486287897
Bin reclassification for, b+ (AUPRC: 0.57)	all	0.9650367584202427	0.01471642623797096
Bin reclassification for, b+ (AUPRC: 0.57)	all	0.9645238502308087	0.01473928974990366
Bin reclassification for, b+ (AUPRC: 0.57)	all	0.9644383655325697	0.01475509961196259
Bin reclassification for, b+ (AUPRC: 0.57)	all	0.9642673961360917	0.01476917275611356
Bin reclassification for, b+ (AUPRC: 0.57)	all	0.9642673961360917	0.014785453630300743
Bin reclassification for, b+ (AUPRC: 0.57)	all	0.9640109420413746	0.014811147039740683
Bin reclassification for, b+ (AUPRC: 0.57)	all	0.9639254573431356	0.014826950968235664
Bin reclassification for, b+ (AUPRC: 0.57)	all	0.9639254573431356	0.014827457885206863
Bin reclassification for, b+ (AUPRC: 0.57)	all	0.9638399726448965	0.014842615617722675
Bin reclassification for, b+ (AUPRC: 0.57)	all	0.9638399726448965	0.014859947466296585
Bin reclassification for, b+ (AUPRC: 0.57)	all	0.9637544879466575	0.01487366487946975
Bin reclassification for, b+ (AUPRC: 0.57)	all	0.9637544879466575	0.014874037719419761
Bin reclassification for, b+ (AUPRC: 0.57)	all	0.9635835185501795	0.014888252254965283
Bin reclassification for, b+ (AUPRC: 0.57)	all	0.9633270644554625	0.014912475717106273
Bin reclassification for, b+ (AUPRC: 0.57)	all	0.9633270644554625	0.014912495451086777
Bin reclassification for, b+ (AUPRC: 0.57)	all	0.9632415797572235	0.014939403139820244
Bin reclassification for, b+ (AUPRC: 0.57)	all	0.9632415797572235	0.014955047262090257
Bin reclassification for, b+ (AUPRC: 0.57)	all	0.9630706103607454	0.014969439277172468
Bin reclassification for, b+ (AUPRC: 0.57)	all	0.9628996409642674	0.014983644894001088
Bin reclassification for, b+ (AUPRC: 0.57)	all	0.9628996409642674	0.014983923941687207
Bin reclassification for, b+ (AUPRC: 0.57)	all	0.9627286715677894	0.015011136391809054
Bin reclassification for, b+ (AUPRC: 0.57)	all	0.9627286715677894	0.015039903419835259
Bin reclassification for, b+ (AUPRC: 0.57)	all	0.9626431868695503	0.01504196281518863
Bin reclassification for, b+ (AUPRC: 0.57)	all	0.9626431868695503	0.015055275763826963
Bin reclassification for, b+ (AUPRC: 0.57)	all	0.9626431868695503	0.01505912119242671
Bin reclassification for, b+ (AUPRC: 0.57)	all	0.9626431868695503	0.015075228886178743
Bin reclassification for, b+ (AUPRC: 0.57)	all	0.9626431868695503	0.01509173512738384
Bin reclassification for, b+ (AUPRC: 0.57)	all	0.9626431868695503	0.015092119423548317
Bin reclassification for, b+ (AUPRC: 0.57)	all	0.9626431868695503	0.015120855393812279
Bin reclassification for, b+ (AUPRC: 0.57)	all	0.9623867327748333	0.015147967847233995
Bin reclassification for, b+ (AUPRC: 0.57)	all	0.9623867327748333	0.015165108127840596
Bin reclassification for, b+ (AUPRC: 0.57)	all	0.9623867327748333	0.015165639279248211
Bin reclassification for, b+ (AUPRC: 0.57)	all	0.9623012480765943	0.01518161429232261
Bin reclassification for, b+ (AUPRC: 0.57)	all	0.9623012480765943	0.015199263327878503
Bin reclassification for, b+ (AUPRC: 0.57)	all	0.9623012480765943	0.015229367231088094
Bin reclassification for, b+ (AUPRC: 0.57)	all	0.9622157633783552	0.015258834900653544
Bin reclassification for, b+ (AUPRC: 0.57)	all	0.9622157633783552	0.015276416827944877
Bin reclassification for, b+ (AUPRC: 0.57)	all	0.9622157633783552	0.015292667915694684
Bin reclassification for, b+ (AUPRC: 0.57)	all	0.9622157633783552	0.015292709469768503
Bin reclassification for, b+ (AUPRC: 0.57)	all	0.9622157633783552	0.0152932912505146
Bin reclassification for, b+ (AUPRC: 0.57)	all	0.9622157633783552	0.015310806932302457
Bin reclassification for, b+ (AUPRC: 0.57)	all	0.9622157633783552	0.015314160700728973
Bin reclassification for, b+ (AUPRC: 0.57)	all	0.9622157633783552	0.015343992518849419
Bin reclassification for, b+ (AUPRC: 0.57)	all	0.9620447939818773	0.015373119852689066
Bin reclassification for, b+ (AUPRC: 0.57)	all	0.9618738245853992	0.01538747668356937
Bin reclassification for, b+ (AUPRC: 0.57)	all	0.9617883398871602	0.015402391060014703
Bin reclassification for, b+ (AUPRC: 0.57)	all	0.9617883398871602	0.015402918217089286
Bin reclassification for, b+ (AUPRC: 0.57)	all	0.9617883398871602	0.015434698508248941
Bin reclassification for, b+ (AUPRC: 0.57)	all	0.9617028551889212	0.015463960038378112
Bin reclassification for, b+ (AUPRC: 0.57)	all	0.9615318857924432	0.015478039980349715
Bin reclassification for, b+ (AUPRC: 0.57)	all	0.9615318857924432	0.015478572470489154
Bin reclassification for, b+ (AUPRC: 0.57)	all	0.9614464010942041	0.015494061780625465
Bin reclassification for, b+ (AUPRC: 0.57)	all	0.9613609163959651	0.015509135716659702
Bin reclassification for, b+ (AUPRC: 0.57)	all	0.9612754316977261	0.015525099025142515
Bin reclassification for, b+ (AUPRC: 0.57)	all	0.9611044623012481	0.015552914909245843
Bin reclassification for, b+ (AUPRC: 0.57)	all	0.9611044623012481	0.015553000969728158
Bin reclassification for, b+ (AUPRC: 0.57)	all	0.9611044623012481	0.015569563808484533
Bin reclassification for, b+ (AUPRC: 0.57)	all	0.961018977603009	0.015586115297324352
Bin reclassification for, b+ (AUPRC: 0.57)	all	0.960848008206531	0.015600104370805043
Bin reclassification for, b+ (AUPRC: 0.57)	all	0.960762523508292	0.015615773334389299
Bin reclassification for, b+ (AUPRC: 0.57)	all	0.960420584715336	0.015639834177387877
Bin reclassification for, b+ (AUPRC: 0.57)	all	0.9601641306206189	0.015667697509656308
Bin reclassification for, b+ (AUPRC: 0.57)	all	0.9599931612241409	0.01568197020286018
Bin reclassification for, b+ (AUPRC: 0.57)	all	0.9599076765259018	0.015698286455631965
Bin reclassification for, b+ (AUPRC: 0.57)	all	0.9599076765259018	0.015714521623036208
Bin reclassification for, b+ (AUPRC: 0.57)	all	0.9598221918276628	0.015744122946624507
Bin reclassification for, b+ (AUPRC: 0.57)	all	0.9593092836382288	0.01576564236352576
Bin reclassification for, b+ (AUPRC: 0.57)	all	0.9593092836382288	0.015769807465574687
Bin reclassification for, b+ (AUPRC: 0.57)	all	0.9593092836382288	0.015769851787001608
Bin reclassification for, b+ (AUPRC: 0.57)	all	0.9592237989399898	0.015786593283839318
Bin reclassification for, b+ (AUPRC: 0.57)	all	0.9592237989399898	0.01578705970409639
Bin reclassification for, b+ (AUPRC: 0.57)	all	0.9592237989399898	0.015803691142834607
Bin reclassification for, b+ (AUPRC: 0.57)	all	0.9590528295435117	0.01581796161335031
Bin reclassification for, b+ (AUPRC: 0.57)	all	0.9588818601470337	0.015844361670120304
Bin reclassification for, b+ (AUPRC: 0.57)	all	0.9588818601470337	0.015845167414639934
Bin reclassification for, b+ (AUPRC: 0.57)	all	0.9588818601470337	0.015874925345251676
Bin reclassification for, b+ (AUPRC: 0.57)	all	0.9587963754487947	0.015891119760046358
Bin reclassification for, b+ (AUPRC: 0.57)	all	0.9587963754487947	0.015892448253190958
Bin reclassification for, b+ (AUPRC: 0.57)	all	0.9586254060523166	0.015905593339337762
Bin reclassification for, b+ (AUPRC: 0.57)	all	0.9586254060523166	0.01592388796194398
Bin reclassification for, b+ (AUPRC: 0.57)	all	0.9582834672593605	0.015949666778594152
Bin reclassification for, b+ (AUPRC: 0.57)	all	0.9579415284664046	0.015976276526735243
Bin reclassification for, b+ (AUPRC: 0.57)	all	0.9579415284664046	0.015994884377511245
Bin reclassification for, b+ (AUPRC: 0.57)	all	0.9576850743716875	0.01600718987587748
Bin reclassification for, b+ (AUPRC: 0.57)	all	0.9576850743716875	0.016011376466720975
Bin reclassification for, b+ (AUPRC: 0.57)	all	0.9575995896734485	0.01602719558415136
Bin reclassification for, b+ (AUPRC: 0.57)	all	0.9575995896734485	0.016056646910005662
Bin reclassification for, b+ (AUPRC: 0.57)	all	0.9575995896734485	0.01605765964126139
Bin reclassification for, b+ (AUPRC: 0.57)	all	0.9573431355787314	0.01608638008328318
Bin reclassification for, b+ (AUPRC: 0.57)	all	0.9573431355787314	0.016103751934060752
Bin reclassification for, b+ (AUPRC: 0.57)	all	0.9572576508804924	0.016120348376880443
Bin reclassification for, b+ (AUPRC: 0.57)	all	0.9572576508804924	0.016120905350505164
Bin reclassification for, b+ (AUPRC: 0.57)	all	0.9572576508804924	0.016138167385567885
Bin reclassification for, b+ (AUPRC: 0.57)	all	0.9572576508804924	0.016138190643365875
Bin reclassification for, b+ (AUPRC: 0.57)	all	0.9570011967857753	0.01616655523127777
Bin reclassification for, b+ (AUPRC: 0.57)	all	0.9567447426910582	0.016194449147085593
Bin reclassification for, b+ (AUPRC: 0.57)	all	0.9566592579928193	0.016211110934061874
Bin reclassification for, b+ (AUPRC: 0.57)	all	0.9566592579928193	0.01622928377100627
Bin reclassification for, b+ (AUPRC: 0.57)	all	0.9565737732945803	0.016247177796975616
Bin reclassification for, b+ (AUPRC: 0.57)	all	0.9564882885963413	0.016263483254673444
Bin reclassification for, b+ (AUPRC: 0.57)	all	0.9564882885963413	0.016263601452372024
Bin reclassification for, b+ (AUPRC: 0.57)	all	0.9564882885963413	0.016281658578465256
Bin reclassification for, b+ (AUPRC: 0.57)	all	0.9563173191998632	0.016310623556581985
Bin reclassification for, b+ (AUPRC: 0.57)	all	0.9562318345016242	0.016327114453276663
Bin reclassification for, b+ (AUPRC: 0.57)	all	0.9561463498033852	0.01634361780628758
Bin reclassification for, b+ (AUPRC: 0.57)	all	0.9561463498033852	0.016344692541501053
Bin reclassification for, b+ (AUPRC: 0.57)	all	0.9559753804069072	0.016359245101954537
Bin reclassification for, b+ (AUPRC: 0.57)	all	0.9558898957086681	0.016389478019602298
Bin reclassification for, b+ (AUPRC: 0.57)	all	0.9558044110104291	0.01640443437639381
Bin reclassification for, b+ (AUPRC: 0.57)	all	0.9558044110104291	0.016404819475092727
Bin reclassification for, b+ (AUPRC: 0.57)	all	0.9558044110104291	0.01641953897235802
Bin reclassification for, b+ (AUPRC: 0.57)	all	0.9558044110104291	0.016437377429000703
Bin reclassification for, b+ (AUPRC: 0.57)	all	0.9558044110104291	0.01645510938431312
Bin reclassification for, b+ (AUPRC: 0.57)	all	0.9557189263121901	0.01647065409711204
Bin reclassification for, b+ (AUPRC: 0.57)	all	0.9557189263121901	0.01648848387063472
Bin reclassification for, b+ (AUPRC: 0.57)	all	0.955462472217473	0.01651772585333702
Bin reclassification for, b+ (AUPRC: 0.57)	all	0.955462472217473	0.01651862908827572
Bin reclassification for, b+ (AUPRC: 0.57)	all	0.955462472217473	0.016537130496409827
Bin reclassification for, b+ (AUPRC: 0.57)	all	0.955376987519234	0.016553897927504117
Bin reclassification for, b+ (AUPRC: 0.57)	all	0.9552060181227561	0.016568654490025297
Bin reclassification for, b+ (AUPRC: 0.57)	all	0.9552060181227561	0.0165855005261822
Bin reclassification for, b+ (AUPRC: 0.57)	all	0.9552060181227561	0.016617639622972614
Bin reclassification for, b+ (AUPRC: 0.57)	all	0.9552060181227561	0.016618356338369604
Bin reclassification for, b+ (AUPRC: 0.57)	all	0.955120533424517	0.016649529855305704
Bin reclassification for, b+ (AUPRC: 0.57)	all	0.955120533424517	0.01666878016395766
Bin reclassification for, b+ (AUPRC: 0.57)	all	0.955120533424517	0.016668829899760255
Bin reclassification for, b+ (AUPRC: 0.57)	all	0.955120533424517	0.016669675453817107
Bin reclassification for, b+ (AUPRC: 0.57)	all	0.955120533424517	0.01668727746313953
Bin reclassification for, b+ (AUPRC: 0.57)	all	0.9546076252350829	0.016710936856991074
Bin reclassification for, b+ (AUPRC: 0.57)	all	0.9546076252350829	0.01674293219464802
Bin reclassification for, b+ (AUPRC: 0.57)	all	0.9545221405368439	0.016759977785449468
Bin reclassification for, b+ (AUPRC: 0.57)	all	0.9545221405368439	0.016764356150233615
Bin reclassification for, b+ (AUPRC: 0.57)	all	0.9544366558386049	0.016781751554923598
Bin reclassification for, b+ (AUPRC: 0.57)	all	0.9544366558386049	0.016782230826695846
Bin reclassification for, b+ (AUPRC: 0.57)	all	0.9544366558386049	0.016782356955396358
Bin reclassification for, b+ (AUPRC: 0.57)	all	0.9541802017438878	0.016796404167049132
Bin reclassification for, b+ (AUPRC: 0.57)	all	0.9540092323474099	0.016826259820972213
Bin reclassification for, b+ (AUPRC: 0.57)	all	0.9539237476491708	0.016825513141209766
Bin reclassification for, b+ (AUPRC: 0.57)	all	0.9537527782526928	0.01685655535226227
Bin reclassification for, b+ (AUPRC: 0.57)	all	0.9537527782526928	0.01687353394443243
Bin reclassification for, b+ (AUPRC: 0.57)	all	0.9535818088562147	0.016890459577973204
Bin reclassification for, b+ (AUPRC: 0.57)	all	0.9534108394597367	0.01690732276720407
Bin reclassification for, b+ (AUPRC: 0.57)	all	0.9534108394597367	0.016926182237600923
Bin reclassification for, b+ (AUPRC: 0.57)	all	0.9533253547614977	0.01693996126533247
Bin reclassification for, b+ (AUPRC: 0.57)	all	0.9533253547614977	0.016940758992182826
Bin reclassification for, b+ (AUPRC: 0.57)	all	0.9532398700632587	0.016970407177153642
Bin reclassification for, b+ (AUPRC: 0.57)	all	0.9532398700632587	0.016989488791751925
Bin reclassification for, b+ (AUPRC: 0.57)	all	0.9531543853650196	0.017006595203377526
Bin reclassification for, b+ (AUPRC: 0.57)	all	0.9530689006667806	0.017024882991150847
Bin reclassification for, b+ (AUPRC: 0.57)	all	0.9530689006667806	0.01702865347018573
Bin reclassification for, b+ (AUPRC: 0.57)	all	0.9529834159685416	0.017058156562294865
Bin reclassification for, b+ (AUPRC: 0.57)	all	0.9529834159685416	0.01705865250723019
Bin reclassification for, b+ (AUPRC: 0.57)	all	0.9525559924773466	0.017083704479355595
Bin reclassification for, b+ (AUPRC: 0.57)	all	0.9524705077791076	0.017099342545472403
Bin reclassification for, b+ (AUPRC: 0.57)	all	0.9524705077791076	0.01710026106214384
Bin reclassification for, b+ (AUPRC: 0.57)	all	0.9524705077791076	0.017119151878312977
Bin reclassification for, b+ (AUPRC: 0.57)	all	0.9522995383826295	0.017134033049919405
Bin reclassification for, b+ (AUPRC: 0.57)	all	0.9521285689861515	0.017165463789625204
Bin reclassification for, b+ (AUPRC: 0.57)	all	0.9519575995896734	0.01719476436718604
Bin reclassification for, b+ (AUPRC: 0.57)	all	0.9519575995896734	0.01719479091714816
Bin reclassification for, b+ (AUPRC: 0.57)	all	0.9517866301931954	0.017212566069879864
Bin reclassification for, b+ (AUPRC: 0.57)	all	0.9516156607967173	0.017229744370770725
Bin reclassification for, b+ (AUPRC: 0.57)	all	0.9515301760984783	0.01724760406901521
Bin reclassification for, b+ (AUPRC: 0.57)	all	0.9515301760984783	0.017267162451871914
Bin reclassification for, b+ (AUPRC: 0.57)	all	0.9514446914002394	0.017297999617672245
Bin reclassification for, b+ (AUPRC: 0.57)	all	0.9514446914002394	0.017316650433927567
Bin reclassification for, b+ (AUPRC: 0.57)	all	0.9513592067020004	0.01731646861672084
Bin reclassification for, b+ (AUPRC: 0.57)	all	0.9512737220037614	0.017333792327834226
Bin reclassification for, b+ (AUPRC: 0.57)	all	0.9510172679090443	0.01734792690324301
Bin reclassification for, b+ (AUPRC: 0.57)	all	0.9510172679090443	0.017348738493302998
Bin reclassification for, b+ (AUPRC: 0.57)	all	0.9510172679090443	0.01736785985815337
Bin reclassification for, b+ (AUPRC: 0.57)	all	0.9507608138143272	0.017397860698229555
Bin reclassification for, b+ (AUPRC: 0.57)	all	0.9500769362284152	0.017419407420410517
Bin reclassification for, b+ (AUPRC: 0.57)	all	0.9499914515301761	0.01743718971436462
Bin reclassification for, b+ (AUPRC: 0.57)	all	0.9499059668319371	0.01745446320300081
Bin reclassification for, b+ (AUPRC: 0.57)	all	0.9499059668319371	0.0174550389800929
Bin reclassification for, b+ (AUPRC: 0.57)	all	0.9497349974354591	0.01747141041931385
Bin reclassification for, b+ (AUPRC: 0.57)	all	0.9496495127372201	0.017503998235261678
Bin reclassification for, b+ (AUPRC: 0.57)	all	0.9496495127372201	0.017523491637339912
Bin reclassification for, b+ (AUPRC: 0.57)	all	0.9496495127372201	0.01754294539562824
Bin reclassification for, b+ (AUPRC: 0.57)	all	0.949478543340742	0.017558919684581287
Bin reclassification for, b+ (AUPRC: 0.57)	all	0.949307573944264	0.01757470634968364
Bin reclassification for, b+ (AUPRC: 0.57)	all	0.949307573944264	0.017574734163352444
Bin reclassification for, b+ (AUPRC: 0.57)	all	0.949307573944264	0.017592943178199642
Bin reclassification for, b+ (AUPRC: 0.57)	all	0.949307573944264	0.017594058103961
Bin reclassification for, b+ (AUPRC: 0.57)	all	0.9490511198495469	0.017625831321016524
Bin reclassification for, b+ (AUPRC: 0.57)	all	0.9487946657548298	0.017655798623041778
Bin reclassification for, b+ (AUPRC: 0.57)	all	0.9484527269618738	0.017670376994586606
Bin reclassification for, b+ (AUPRC: 0.57)	all	0.9484527269618738	0.01768970393860979
Bin reclassification for, b+ (AUPRC: 0.57)	all	0.9481107881689178	0.0177031690444343
Bin reclassification for, b+ (AUPRC: 0.57)	all	0.9481107881689178	0.017703282074529047
Bin reclassification for, b+ (AUPRC: 0.57)	all	0.9479398187724397	0.017700824303875057
Bin reclassification for, b+ (AUPRC: 0.57)	all	0.9478543340742007	0.017733252727639117
Bin reclassification for, b+ (AUPRC: 0.57)	all	0.9476833646777227	0.01776545623537707
Bin reclassification for, b+ (AUPRC: 0.57)	all	0.9475123952812446	0.017782854722547998
Bin reclassification for, b+ (AUPRC: 0.57)	all	0.9475123952812446	0.017787106754735632
Bin reclassification for, b+ (AUPRC: 0.57)	all	0.9474269105830057	0.017805074357833316
Bin reclassification for, b+ (AUPRC: 0.57)	all	0.9473414258847667	0.017823654862502775
Bin reclassification for, b+ (AUPRC: 0.57)	all	0.9472559411865276	0.017840036964827066
Bin reclassification for, b+ (AUPRC: 0.57)	all	0.9472559411865276	0.017857718414996553
Bin reclassification for, b+ (AUPRC: 0.57)	all	0.9472559411865276	0.017858639384738365
Bin reclassification for, b+ (AUPRC: 0.57)	all	0.9472559411865276	0.017894689245099592
Bin reclassification for, b+ (AUPRC: 0.57)	all	0.9470849717900496	0.017911244038477082
Bin reclassification for, b+ (AUPRC: 0.57)	all	0.9469994870918106	0.01793154352421681
Bin reclassification for, b+ (AUPRC: 0.57)	all	0.9469994870918106	0.017952204160542422
Bin reclassification for, b+ (AUPRC: 0.57)	all	0.9466575482988545	0.017982206157208715
Bin reclassification for, b+ (AUPRC: 0.57)	all	0.9466575482988545	0.017982936184447698
Bin reclassification for, b+ (AUPRC: 0.57)	all	0.9465720636006155	0.018018091315745367
Bin reclassification for, b+ (AUPRC: 0.57)	all	0.9465720636006155	0.018037932927494775
Bin reclassification for, b+ (AUPRC: 0.57)	all	0.9465720636006155	0.018038696939139558
Bin reclassification for, b+ (AUPRC: 0.57)	all	0.9465720636006155	0.01805943810732261
Bin reclassification for, b+ (AUPRC: 0.57)	all	0.9465720636006155	0.01807972517119653
Bin reclassification for, b+ (AUPRC: 0.57)	all	0.9464865789023765	0.018099281227063266
Bin reclassification for, b+ (AUPRC: 0.57)	all	0.9463156095058984	0.018133866264783933
Bin reclassification for, b+ (AUPRC: 0.57)	all	0.9462301248076594	0.018152448424021778
Bin reclassification for, b+ (AUPRC: 0.57)	all	0.9461446401094205	0.018151671747975814
Bin reclassification for, b+ (AUPRC: 0.57)	all	0.9460591554111814	0.018170325249971267
Bin reclassification for, b+ (AUPRC: 0.57)	all	0.9459736707129424	0.018188332905991336
Bin reclassification for, b+ (AUPRC: 0.57)	all	0.9458881860147034	0.01818731703789175
Bin reclassification for, b+ (AUPRC: 0.57)	all	0.9457172166182254	0.018222517978738473
Bin reclassification for, b+ (AUPRC: 0.57)	all	0.9457172166182254	0.01826014475410783
Bin reclassification for, b+ (AUPRC: 0.57)	all	0.9455462472217473	0.0182798648800513
Bin reclassification for, b+ (AUPRC: 0.57)	all	0.9455462472217473	0.018299916119180252
Bin reclassification for, b+ (AUPRC: 0.57)	all	0.9455462472217473	0.01829997667212087
Bin reclassification for, b+ (AUPRC: 0.57)	all	0.9455462472217473	0.018301096973808304
Bin reclassification for, b+ (AUPRC: 0.57)	all	0.9453752778252693	0.018357045277613167
Bin reclassification for, b+ (AUPRC: 0.57)	all	0.9452897931270302	0.01837786811411629
Bin reclassification for, b+ (AUPRC: 0.57)	all	0.9449478543340742	0.01839521930649324
Bin reclassification for, b+ (AUPRC: 0.57)	all	0.9447768849375962	0.018413064412404662
Bin reclassification for, b+ (AUPRC: 0.57)	all	0.9447768849375962	0.018413493898822415
Bin reclassification for, b+ (AUPRC: 0.57)	all	0.9446059155411182	0.01843236489743765
Bin reclassification for, b+ (AUPRC: 0.57)	all	0.9445204308428792	0.01845208869828355
Bin reclassification for, b+ (AUPRC: 0.57)	all	0.9444349461446401	0.018488736563953324
Bin reclassification for, b+ (AUPRC: 0.57)	all	0.9444349461446401	0.0184896957768919
Bin reclassification for, b+ (AUPRC: 0.57)	all	0.9444349461446401	0.01848972672090186
Bin reclassification for, b+ (AUPRC: 0.57)	all	0.944093007351684	0.018521282536765014
Bin reclassification for, b+ (AUPRC: 0.57)	all	0.943922037955206	0.018539381494534057
Bin reclassification for, b+ (AUPRC: 0.57)	all	0.943494614464011	0.018550702227361656
Bin reclassification for, b+ (AUPRC: 0.57)	all	0.943409129765772	0.018571277120274093
Bin reclassification for, b+ (AUPRC: 0.57)	all	0.943409129765772	0.018571933426451036
Bin reclassification for, b+ (AUPRC: 0.57)	all	0.9432381603692939	0.018606423718552968
Bin reclassification for, b+ (AUPRC: 0.57)	all	0.9430671909728159	0.018640110029365945
Bin reclassification for, b+ (AUPRC: 0.57)	all	0.9430671909728159	0.01864089743958014
Bin reclassification for, b+ (AUPRC: 0.57)	all	0.9430671909728159	0.01864155891557226
Bin reclassification for, b+ (AUPRC: 0.57)	all	0.9430671909728159	0.01864631662567925
Bin reclassification for, b+ (AUPRC: 0.57)	all	0.9428107368780988	0.018662064180985982
Bin reclassification for, b+ (AUPRC: 0.57)	all	0.9426397674816208	0.018682990633937406
Bin reclassification for, b+ (AUPRC: 0.57)	all	0.9425542827833818	0.018703002895522035
Bin reclassification for, b+ (AUPRC: 0.57)	all	0.9423833133869037	0.018739630647047624
Bin reclassification for, b+ (AUPRC: 0.57)	all	0.9422978286886647	0.018738695244182726
Bin reclassification for, b+ (AUPRC: 0.57)	all	0.9417849204992307	0.018768281485040058
Bin reclassification for, b+ (AUPRC: 0.57)	all	0.9416139511027526	0.018787694784815654
Bin reclassification for, b+ (AUPRC: 0.57)	all	0.9415284664045136	0.01880783528885413
Bin reclassification for, b+ (AUPRC: 0.57)	all	0.9413574970080356	0.01882644181617378
Bin reclassification for, b+ (AUPRC: 0.57)	all	0.9409300735168404	0.01884008606155421
Bin reclassification for, b+ (AUPRC: 0.57)	all	0.9408445888186014	0.018861263632686916
Bin reclassification for, b+ (AUPRC: 0.57)	all	0.9408445888186014	0.01886191011544051
Bin reclassification for, b+ (AUPRC: 0.57)	all	0.9407591041203625	0.01889993937593276
Bin reclassification for, b+ (AUPRC: 0.57)	all	0.9399897418362113	0.018928400519171117
Bin reclassification for, b+ (AUPRC: 0.57)	all	0.9399897418362113	0.018928433102379825
Bin reclassification for, b+ (AUPRC: 0.57)	all	0.9398187724397333	0.018930464893234175
Bin reclassification for, b+ (AUPRC: 0.57)	all	0.9398187724397333	0.018953505812419943
Bin reclassification for, b+ (AUPRC: 0.57)	all	0.9396478030432552	0.0189733472112183
Bin reclassification for, b+ (AUPRC: 0.57)	all	0.9396478030432552	0.018996595406390957
Bin reclassification for, b+ (AUPRC: 0.57)	all	0.9394768336467773	0.019014926457738935
Bin reclassification for, b+ (AUPRC: 0.57)	all	0.9393913489485383	0.01901368971817729
Bin reclassification for, b+ (AUPRC: 0.57)	all	0.9393058642502992	0.019053002651259653
Bin reclassification for, b+ (AUPRC: 0.57)	all	0.9393058642502992	0.019053068726645337
Bin reclassification for, b+ (AUPRC: 0.57)	all	0.9392203795520602	0.019074719009441004
Bin reclassification for, b+ (AUPRC: 0.57)	all	0.9390494101555822	0.01911299022166545
Bin reclassification for, b+ (AUPRC: 0.57)	all	0.9389639254573431	0.019136588620838044
Bin reclassification for, b+ (AUPRC: 0.57)	all	0.9389639254573431	0.019138055703171963
Bin reclassification for, b+ (AUPRC: 0.57)	all	0.9388784407591041	0.019158010413668596
Bin reclassification for, b+ (AUPRC: 0.57)	all	0.9387929560608651	0.01919849516803491
Bin reclassification for, b+ (AUPRC: 0.57)	all	0.938451017267909	0.01921703450593771
Bin reclassification for, b+ (AUPRC: 0.57)	all	0.938451017267909	0.01921760639443183
Bin reclassification for, b+ (AUPRC: 0.57)	all	0.938451017267909	0.01922110574759736
Bin reclassification for, b+ (AUPRC: 0.57)	all	0.938280047871431	0.019257424179155803
Bin reclassification for, b+ (AUPRC: 0.57)	all	0.938280047871431	0.019262324570871
Bin reclassification for, b+ (AUPRC: 0.57)	all	0.938194563173192	0.019284496845952452
Bin reclassification for, b+ (AUPRC: 0.57)	all	0.937852624380236	0.01932347579501722
Bin reclassification for, b+ (AUPRC: 0.57)	all	0.9377671396819969	0.019345600242657666
Bin reclassification for, b+ (AUPRC: 0.57)	all	0.9376816549837579	0.019369352665603638
Bin reclassification for, b+ (AUPRC: 0.57)	all	0.9374252008890409	0.019407990796867395
Bin reclassification for, b+ (AUPRC: 0.57)	all	0.9373397161908018	0.019406667469009507
Bin reclassification for, b+ (AUPRC: 0.57)	all	0.9371687467943238	0.019427402862985686
Bin reclassification for, b+ (AUPRC: 0.57)	all	0.9368268080013678	0.019465364120781526
Bin reclassification for, b+ (AUPRC: 0.57)	all	0.9366558386048898	0.019485311770323355
Bin reclassification for, b+ (AUPRC: 0.57)	all	0.9364848692084117	0.019506036989357593
Bin reclassification for, b+ (AUPRC: 0.57)	all	0.9358864763207386	0.01953963701394082
Bin reclassification for, b+ (AUPRC: 0.57)	all	0.9353735681313045	0.01955241376352694
Bin reclassification for, b+ (AUPRC: 0.57)	all	0.9353735681313045	0.019552448702072647
Bin reclassification for, b+ (AUPRC: 0.57)	all	0.9352880834330655	0.019576933537554218
Bin reclassification for, b+ (AUPRC: 0.57)	all	0.9352025987348265	0.019599868856453356
Bin reclassification for, b+ (AUPRC: 0.57)	all	0.9349461446401094	0.019619626443173582
Bin reclassification for, b+ (AUPRC: 0.57)	all	0.9347751752436314	0.019617164794948155
Bin reclassification for, b+ (AUPRC: 0.57)	all	0.9346896905453924	0.019640281437652795
Bin reclassification for, b+ (AUPRC: 0.57)	all	0.9343477517524363	0.01967816389948113
Bin reclassification for, b+ (AUPRC: 0.57)	all	0.9342622670541973	0.019703678596926448
Bin reclassification for, b+ (AUPRC: 0.57)	all	0.9342622670541973	0.019704033837067165
Bin reclassification for, b+ (AUPRC: 0.57)	all	0.9334929047700462	0.019733632108715687
Bin reclassification for, b+ (AUPRC: 0.57)	all	0.9334929047700462	0.01973420269845343
Bin reclassification for, b+ (AUPRC: 0.57)	all	0.9333219353735681	0.01975750995294969
Bin reclassification for, b+ (AUPRC: 0.57)	all	0.9332364506753291	0.019782800542908038
Bin reclassification for, b+ (AUPRC: 0.57)	all	0.9331509659770901	0.019783067680346513
Bin reclassification for, b+ (AUPRC: 0.57)	all	0.9330654812788511	0.019782510194834617
Bin reclassification for, b+ (AUPRC: 0.57)	all	0.932894511882373	0.019823760538127996
Bin reclassification for, b+ (AUPRC: 0.57)	all	0.932894511882373	0.019850985727954365
Bin reclassification for, b+ (AUPRC: 0.57)	all	0.932467088391178	0.019888161001482312
Bin reclassification for, b+ (AUPRC: 0.57)	all	0.932381603692939	0.01989214071678822
Bin reclassification for, b+ (AUPRC: 0.57)	all	0.9321251495982219	0.01988753982888399
Bin reclassification for, b+ (AUPRC: 0.57)	all	0.9317832108052658	0.01990751225499149
Bin reclassification for, b+ (AUPRC: 0.57)	all	0.9316122414087878	0.019930431856503818
Bin reclassification for, b+ (AUPRC: 0.57)	all	0.9310993332193538	0.019970920052145884
Bin reclassification for, b+ (AUPRC: 0.57)	all	0.9307573944263977	0.019991113428637526
Bin reclassification for, b+ (AUPRC: 0.57)	all	0.9303299709352026	0.020029889313834114
Bin reclassification for, b+ (AUPRC: 0.57)	all	0.9301590015387246	0.020055109620222833
Bin reclassification for, b+ (AUPRC: 0.57)	all	0.9301590015387246	0.020055848931405346
Bin reclassification for, b+ (AUPRC: 0.57)	all	0.9299880321422466	0.020082219141516974
Bin reclassification for, b+ (AUPRC: 0.57)	all	0.9294751239528124	0.020120057882406932
Bin reclassification for, b+ (AUPRC: 0.57)	all	0.9289622157633783	0.020137312492471904
Bin reclassification for, b+ (AUPRC: 0.57)	all	0.9288767310651393	0.020187645146307477
Bin reclassification for, b+ (AUPRC: 0.57)	all	0.9287057616686613	0.02021171699131179
Bin reclassification for, b+ (AUPRC: 0.57)	all	0.9284493075739443	0.020233539872797524
Bin reclassification for, b+ (AUPRC: 0.57)	all	0.9280218840827492	0.020253126772335154
Bin reclassification for, b+ (AUPRC: 0.57)	all	0.9280218840827492	0.020282831151409393
Bin reclassification for, b+ (AUPRC: 0.57)	all	0.9278509146862711	0.02030724673473168
Bin reclassification for, b+ (AUPRC: 0.57)	all	0.9278509146862711	0.02030739871090863
Bin reclassification for, b+ (AUPRC: 0.57)	all	0.9276799452897931	0.02035480228531986
Bin reclassification for, b+ (AUPRC: 0.57)	all	0.927508975893315	0.020352845177688778
Bin reclassification for, b+ (AUPRC: 0.57)	all	0.9272525217985981	0.02037561613368598
Bin reclassification for, b+ (AUPRC: 0.57)	all	0.926910583005642	0.02042038535638215
Bin reclassification for, b+ (AUPRC: 0.57)	all	0.926825098307403	0.0204205018674532
Bin reclassification for, b+ (AUPRC: 0.57)	all	0.926825098307403	0.020449311471946795
Bin reclassification for, b+ (AUPRC: 0.57)	all	0.9265686442126859	0.02047191745505301
Bin reclassification for, b+ (AUPRC: 0.57)	all	0.9261412207214909	0.020514976273522917
Bin reclassification for, b+ (AUPRC: 0.57)	all	0.9259702513250129	0.02054137288887709
Bin reclassification for, b+ (AUPRC: 0.57)	all	0.9257137972302958	0.02053708585408409
Bin reclassification for, b+ (AUPRC: 0.57)	all	0.9256283125320568	0.02058559046690203
Bin reclassification for, b+ (AUPRC: 0.57)	all	0.9256283125320568	0.02061698635562207
Bin reclassification for, b+ (AUPRC: 0.57)	all	0.9256283125320568	0.020624879761217685
Bin reclassification for, b+ (AUPRC: 0.57)	all	0.9253718584373397	0.02065023931385884
Bin reclassification for, b+ (AUPRC: 0.57)	all	0.9249444349461446	0.020691818126185667
Bin reclassification for, b+ (AUPRC: 0.57)	all	0.9248589502479057	0.020718314039774414
Bin reclassification for, b+ (AUPRC: 0.57)	all	0.9247734655496667	0.02071758926776019
Bin reclassification for, b+ (AUPRC: 0.57)	all	0.9245170114549496	0.020764414612464793
Bin reclassification for, b+ (AUPRC: 0.57)	all	0.9245170114549496	0.02079463780990067
Bin reclassification for, b+ (AUPRC: 0.57)	all	0.9243460420584715	0.02079159183642076
Bin reclassification for, b+ (AUPRC: 0.57)	all	0.9242605573602325	0.020819894051926496
Bin reclassification for, b+ (AUPRC: 0.57)	all	0.9239186185672764	0.020867281924547246
Bin reclassification for, b+ (AUPRC: 0.57)	all	0.9237476491707984	0.02089504907610083
Bin reclassification for, b+ (AUPRC: 0.57)	all	0.9234911950760814	0.020944367432797914
Bin reclassification for, b+ (AUPRC: 0.57)	all	0.9234057103778424	0.020943524995734517
Bin reclassification for, b+ (AUPRC: 0.57)	all	0.9234057103778424	0.02094372803012236
Bin reclassification for, b+ (AUPRC: 0.57)	all	0.9233202256796034	0.02097228613646646
Bin reclassification for, b+ (AUPRC: 0.57)	all	0.9232347409813644	0.021001376756920733
Bin reclassification for, b+ (AUPRC: 0.57)	all	0.9229782868866473	0.02099680876510294
Bin reclassification for, b+ (AUPRC: 0.57)	all	0.9227218327919302	0.021022822441483166
Bin reclassification for, b+ (AUPRC: 0.57)	all	0.9227218327919302	0.021022945276848858
Bin reclassification for, b+ (AUPRC: 0.57)	all	0.9223798939989741	0.02107528897951849
Bin reclassification for, b+ (AUPRC: 0.57)	all	0.9222089246024961	0.021130029595360325
Bin reclassification for, b+ (AUPRC: 0.57)	all	0.9217815011113011	0.021128181816400547
Bin reclassification for, b+ (AUPRC: 0.57)	all	0.921439562318345	0.02114989168995071
Bin reclassification for, b+ (AUPRC: 0.57)	all	0.921354077620106	0.02114909147992622
Bin reclassification for, b+ (AUPRC: 0.57)	all	0.920926654128911	0.02119672044058012
Bin reclassification for, b+ (AUPRC: 0.57)	all	0.9207556847324329	0.021222683503998835
Bin reclassification for, b+ (AUPRC: 0.57)	all	0.9207556847324329	0.021224356283855814
Bin reclassification for, b+ (AUPRC: 0.57)	all	0.9204137459394768	0.021248043826187172
Bin reclassification for, b+ (AUPRC: 0.57)	all	0.9204137459394768	0.021248085758039815
Bin reclassification for, b+ (AUPRC: 0.57)	all	0.9200718071465208	0.021297815207862957
Bin reclassification for, b+ (AUPRC: 0.57)	all	0.9198153530518037	0.021323651814095807
Bin reclassification for, b+ (AUPRC: 0.57)	all	0.9194734142588477	0.021375538561821332
Bin reclassification for, b+ (AUPRC: 0.57)	all	0.9193879295606087	0.021374953046651258
Bin reclassification for, b+ (AUPRC: 0.57)	all	0.9192169601641306	0.021403647756428758
Bin reclassification for, b+ (AUPRC: 0.57)	all	0.9191314754658916	0.02143685975524657
Bin reclassification for, b+ (AUPRC: 0.57)	all	0.9190459907676526	0.02149559431289476
Bin reclassification for, b+ (AUPRC: 0.57)	all	0.9184475978799795	0.02151553989106056
Bin reclassification for, b+ (AUPRC: 0.57)	all	0.9183621131817404	0.02152077757656373
Bin reclassification for, b+ (AUPRC: 0.57)	all	0.9179346896905454	0.021575419533209027
Bin reclassification for, b+ (AUPRC: 0.57)	all	0.9179346896905454	0.021575462883894756
Bin reclassification for, b+ (AUPRC: 0.57)	all	0.9177637202940674	0.02160513081608874
Bin reclassification for, b+ (AUPRC: 0.57)	all	0.9174217815011113	0.02163138364665784
Bin reclassification for, b+ (AUPRC: 0.57)	all	0.9170798427081552	0.02168429222858252
Bin reclassification for, b+ (AUPRC: 0.57)	all	0.9170798427081552	0.02168565104456191
Bin reclassification for, b+ (AUPRC: 0.57)	all	0.9167379039151992	0.02171100714050002
Bin reclassification for, b+ (AUPRC: 0.57)	all	0.9163104804240041	0.02176482054530835
Bin reclassification for, b+ (AUPRC: 0.57)	all	0.9163104804240041	0.02176614642348039
Bin reclassification for, b+ (AUPRC: 0.57)	all	0.9163104804240041	0.021802804525317614
Bin reclassification for, b+ (AUPRC: 0.57)	all	0.9163104804240041	0.021802893220945748
Bin reclassification for, b+ (AUPRC: 0.57)	all	0.916054026329287	0.02183316252829489
Bin reclassification for, b+ (AUPRC: 0.57)	all	0.915968541631048	0.021896661653151975
Bin reclassification for, b+ (AUPRC: 0.57)	all	0.915712087536331	0.021928396987506628
Bin reclassification for, b+ (AUPRC: 0.57)	all	0.915455633441614	0.021923063537783456
Bin reclassification for, b+ (AUPRC: 0.57)	all	0.915455633441614	0.021923287940451525
Bin reclassification for, b+ (AUPRC: 0.57)	all	0.9151136946486579	0.021981700055031254
Bin reclassification for, b+ (AUPRC: 0.57)	all	0.9146007864592238	0.02197845088795078
Bin reclassification for, b+ (AUPRC: 0.57)	all	0.9144298170627457	0.022008386106550464
Bin reclassification for, b+ (AUPRC: 0.57)	all	0.9144298170627457	0.02200883892418606
Bin reclassification for, b+ (AUPRC: 0.57)	all	0.9143443323645067	0.022043563654499703
Bin reclassification for, b+ (AUPRC: 0.57)	all	0.9141733629680288	0.02210527186135732
Bin reclassification for, b+ (AUPRC: 0.57)	all	0.9135749700803556	0.02212918041069539
Bin reclassification for, b+ (AUPRC: 0.57)	all	0.9133185159856386	0.022191435402027636
Bin reclassification for, b+ (AUPRC: 0.57)	all	0.9133185159856386	0.0221922190141869
Bin reclassification for, b+ (AUPRC: 0.57)	all	0.9131475465891605	0.022189677915225543
Bin reclassification for, b+ (AUPRC: 0.57)	all	0.9128056077962045	0.02221875422661964
Bin reclassification for, b+ (AUPRC: 0.57)	all	0.9125491537014875	0.02224954927728045
Bin reclassification for, b+ (AUPRC: 0.57)	all	0.9118652761155753	0.02230120318200349
Bin reclassification for, b+ (AUPRC: 0.57)	all	0.9118652761155753	0.022301296431416248
Bin reclassification for, b+ (AUPRC: 0.57)	all	0.9116088220208582	0.02233546341269293
Bin reclassification for, b+ (AUPRC: 0.57)	all	0.9113523679261413	0.022400682463339656
Bin reclassification for, b+ (AUPRC: 0.57)	all	0.9110104291331852	0.022433711403575248
Bin reclassification for, b+ (AUPRC: 0.57)	all	0.9107539750384681	0.02246451833280971
Bin reclassification for, b+ (AUPRC: 0.57)	all	0.9106684903402291	0.022501837660636886
Bin reclassification for, b+ (AUPRC: 0.57)	all	0.9105830056419901	0.022540337512564144
Bin reclassification for, b+ (AUPRC: 0.57)	all	0.9101555821507951	0.02253099678551854
Bin reclassification for, b+ (AUPRC: 0.57)	all	0.9097281586595999	0.022561332394867836
Bin reclassification for, b+ (AUPRC: 0.57)	all	0.9094717045648829	0.02262697499526788
Bin reclassification for, b+ (AUPRC: 0.57)	all	0.9094717045648829	0.02262837064671326
Bin reclassification for, b+ (AUPRC: 0.57)	all	0.9091297657719268	0.02266112088914269
Bin reclassification for, b+ (AUPRC: 0.57)	all	0.9091297657719268	0.022661169175695977
Bin reclassification for, b+ (AUPRC: 0.57)	all	0.9085313728842537	0.022718285141412133
Bin reclassification for, b+ (AUPRC: 0.57)	all	0.9080184646948196	0.022743915756296224
Bin reclassification for, b+ (AUPRC: 0.57)	all	0.9075910412036245	0.022775539623904342
Bin reclassification for, b+ (AUPRC: 0.57)	all	0.9075910412036245	0.02277558848199212
Bin reclassification for, b+ (AUPRC: 0.57)	all	0.9071636177124295	0.022839089019072747
Bin reclassification for, b+ (AUPRC: 0.57)	all	0.9069926483159515	0.02283601331849674
Bin reclassification for, b+ (AUPRC: 0.57)	all	0.9068216789194734	0.022873160476524178
Bin reclassification for, b+ (AUPRC: 0.57)	all	0.9063087707300393	0.022936087452216484
Bin reclassification for, b+ (AUPRC: 0.57)	all	0.9063087707300393	0.022936682899601712
Bin reclassification for, b+ (AUPRC: 0.57)	all	0.9060523166353223	0.02297532520739355
Bin reclassification for, b+ (AUPRC: 0.57)	all	0.9058813472388443	0.022982348463325187
Bin reclassification for, b+ (AUPRC: 0.57)	all	0.9057103778423662	0.023023149184356863
Bin reclassification for, b+ (AUPRC: 0.57)	all	0.9053684390494101	0.023090020776876406
Bin reclassification for, b+ (AUPRC: 0.57)	all	0.9052829543511711	0.02309010592231782
Bin reclassification for, b+ (AUPRC: 0.57)	all	0.9052829543511711	0.023139044023178373
Bin reclassification for, b+ (AUPRC: 0.57)	all	0.904855530859976	0.023129887923292246
Bin reclassification for, b+ (AUPRC: 0.57)	all	0.904428107368781	0.023199414094192253
Bin reclassification for, b+ (AUPRC: 0.57)	all	0.904257137972303	0.02323905602594127
Bin reclassification for, b+ (AUPRC: 0.57)	all	0.904257137972303	0.023267630542229495
Bin reclassification for, b+ (AUPRC: 0.57)	all	0.9037442297828688	0.02333707862688267
Bin reclassification for, b+ (AUPRC: 0.57)	all	0.9034022909899128	0.023376807234245872
Bin reclassification for, b+ (AUPRC: 0.57)	all	0.9028038981022397	0.023432334447151332
Bin reclassification for, b+ (AUPRC: 0.57)	all	0.9024619593092836	0.023488865205463602
Bin reclassification for, b+ (AUPRC: 0.57)	all	0.9022055052145665	0.023527890604448765
Bin reclassification for, b+ (AUPRC: 0.57)	all	0.9016071123268935	0.0235610281338379
Bin reclassification for, b+ (AUPRC: 0.57)	all	0.9010942041374594	0.023615996415369104
Bin reclassification for, b+ (AUPRC: 0.57)	all	0.9003248418533083	0.023644302760223154
Bin reclassification for, b+ (AUPRC: 0.57)	all	0.9003248418533083	0.02364440892345201
Bin reclassification for, b+ (AUPRC: 0.57)	all	0.9000683877585912	0.02372064207265559
Bin reclassification for, b+ (AUPRC: 0.57)	all	0.9000683877585912	0.023767816268391896
Bin reclassification for, b+ (AUPRC: 0.57)	all	0.8996409642673961	0.023824400315123197
Bin reclassification for, b+ (AUPRC: 0.57)	all	0.8993845101726791	0.02381879513708089
Bin reclassification for, b+ (AUPRC: 0.57)	all	0.8993845101726791	0.02381884906125979
Bin reclassification for, b+ (AUPRC: 0.57)	all	0.8993845101726791	0.02387197487781524
Bin reclassification for, b+ (AUPRC: 0.57)	all	0.8993845101726791	0.023922618140807154
Bin reclassification for, b+ (AUPRC: 0.57)	all	0.8991280560779621	0.0240039983842146
Bin reclassification for, b+ (AUPRC: 0.57)	all	0.8991280560779621	0.0240043270777847
Bin reclassification for, b+ (AUPRC: 0.57)	all	0.8991280560779621	0.024056263937332036
Bin reclassification for, b+ (AUPRC: 0.57)	all	0.898871601983245	0.02407098364821339
Bin reclassification for, b+ (AUPRC: 0.57)	all	0.8986151478885279	0.024114350470151837
Bin reclassification for, b+ (AUPRC: 0.57)	all	0.8981877243973329	0.024151024930238546
Bin reclassification for, b+ (AUPRC: 0.57)	all	0.8981022396990939	0.02417328559726837
Bin reclassification for, b+ (AUPRC: 0.57)	all	0.8978457856043768	0.024191375128695906
Bin reclassification for, b+ (AUPRC: 0.57)	all	0.8978457856043768	0.024191598009024342
Bin reclassification for, b+ (AUPRC: 0.57)	all	0.8973328774149427	0.024180117341638312
Bin reclassification for, b+ (AUPRC: 0.57)	all	0.8969909386219866	0.024202402479979332
Bin reclassification for, b+ (AUPRC: 0.57)	all	0.8964780304325526	0.02423585529204587
Bin reclassification for, b+ (AUPRC: 0.57)	all	0.8963070610360745	0.02427993831019966
Bin reclassification for, b+ (AUPRC: 0.57)	all	0.8963070610360745	0.02430656172846661
Bin reclassification for, b+ (AUPRC: 0.57)	all	0.8961360916395965	0.02435720492766958
Bin reclassification for, b+ (AUPRC: 0.57)	all	0.8961360916395965	0.024357714283058808
Bin reclassification for, b+ (AUPRC: 0.57)	all	0.8961360916395965	0.02435884626019793
Bin reclassification for, b+ (AUPRC: 0.57)	all	0.8959651222431185	0.02445346585473974
Bin reclassification for, b+ (AUPRC: 0.57)	all	0.8957941528466404	0.024476324837431795
Bin reclassification for, b+ (AUPRC: 0.57)	all	0.8955376987519235	0.02452482565040184
Bin reclassification for, b+ (AUPRC: 0.57)	all	0.8955376987519235	0.02453010885879733
Bin reclassification for, b+ (AUPRC: 0.57)	all	0.8954522140536844	0.024574722405343332
Bin reclassification for, b+ (AUPRC: 0.57)	all	0.8952812446572064	0.02457141382408904
Bin reclassification for, b+ (AUPRC: 0.57)	all	0.8951957599589674	0.024619261892335396
Bin reclassification for, b+ (AUPRC: 0.57)	all	0.8950247905624893	0.02463952631863826
Bin reclassification for, b+ (AUPRC: 0.57)	all	0.8949393058642503	0.024665499635990094
Bin reclassification for, b+ (AUPRC: 0.57)	all	0.8948538211660113	0.024691008585715633
Bin reclassification for, b+ (AUPRC: 0.57)	all	0.8942554282783381	0.02473049645390071
Bin reclassification for, b+ (AUPRC: 0.57)	all	0.8942554282783381	0.02473055491856955
Bin reclassification for, b+ (AUPRC: 0.57)	all	0.8939134894853821	0.024770405323138074
Bin reclassification for, b+ (AUPRC: 0.57)	all	0.8939134894853821	0.0247993075071443
Bin reclassification for, b+ (AUPRC: 0.57)	all	0.8938280047871431	0.024824900876089177
Bin reclassification for, b+ (AUPRC: 0.57)	all	0.8938280047871431	0.024853874147549672
Bin reclassification for, b+ (AUPRC: 0.57)	all	0.893315096597709	0.024865618582826304
Bin reclassification for, b+ (AUPRC: 0.57)	all	0.8931441272012309	0.024914808429255822
Bin reclassification for, b+ (AUPRC: 0.57)	all	0.8931441272012309	0.024916590948657228
Bin reclassification for, b+ (AUPRC: 0.57)	all	0.892973157804753	0.02494108546010644
Bin reclassification for, b+ (AUPRC: 0.57)	all	0.892973157804753	0.024970716898142616
Bin reclassification for, b+ (AUPRC: 0.57)	all	0.892887673106514	0.024999401641894643
Bin reclassification for, b+ (AUPRC: 0.57)	all	0.892802188408275	0.025024619682807434
Bin reclassification for, b+ (AUPRC: 0.57)	all	0.8926312190117969	0.025074681343591813
Bin reclassification for, b+ (AUPRC: 0.57)	all	0.8922892802188408	0.025114891364500375
Bin reclassification for, b+ (AUPRC: 0.57)	all	0.8921183108223628	0.025139173606276603
Bin reclassification for, b+ (AUPRC: 0.57)	all	0.8921183108223628	0.02516712164912653
Bin reclassification for, b+ (AUPRC: 0.57)	all	0.8914344332364507	0.02523699005089508
Bin reclassification for, b+ (AUPRC: 0.57)	all	0.8911779791417336	0.025287501303792034
Bin reclassification for, b+ (AUPRC: 0.57)	all	0.8911779791417336	0.02529363667904862
Bin reclassification for, b+ (AUPRC: 0.57)	all	0.8910924944434946	0.025321560006315816
Bin reclassification for, b+ (AUPRC: 0.57)	all	0.8910924944434946	0.025321683027136273
Bin reclassification for, b+ (AUPRC: 0.57)	all	0.8909215250470166	0.02534847464058042
Bin reclassification for, b+ (AUPRC: 0.57)	all	0.8909215250470166	0.025378411548126936
Bin reclassification for, b+ (AUPRC: 0.57)	all	0.8903231321593434	0.02542085364276073
Bin reclassification for, b+ (AUPRC: 0.57)	all	0.8902376474611045	0.0254758060570478
Bin reclassification for, b+ (AUPRC: 0.57)	all	0.8899811933663874	0.025532739343373776
Bin reclassification for, b+ (AUPRC: 0.57)	all	0.8898102239699094	0.025529462260101783
Bin reclassification for, b+ (AUPRC: 0.57)	all	0.8896392545734314	0.02555652419483565
Bin reclassification for, b+ (AUPRC: 0.57)	all	0.8895537698751923	0.025672148457352065
Bin reclassification for, b+ (AUPRC: 0.57)	all	0.8892973157804753	0.025666456953233906
Bin reclassification for, b+ (AUPRC: 0.57)	all	0.8891263463839972	0.025696518703537626
Bin reclassification for, b+ (AUPRC: 0.57)	all	0.8891263463839972	0.025731419495613708
Bin reclassification for, b+ (AUPRC: 0.57)	all	0.8891263463839972	0.025737086297556448
Bin reclassification for, b+ (AUPRC: 0.57)	all	0.8891263463839972	0.025767947260065257
Bin reclassification for, b+ (AUPRC: 0.57)	all	0.8891263463839972	0.025770884178446214
Bin reclassification for, b+ (AUPRC: 0.57)	all	0.8887844075910412	0.02581938105005935
Bin reclassification for, b+ (AUPRC: 0.57)	all	0.8886134381945632	0.02587249675193764
Bin reclassification for, b+ (AUPRC: 0.57)	all	0.8884424687980852	0.02590820821294937
Bin reclassification for, b+ (AUPRC: 0.57)	all	0.8883569840998461	0.025938822119884682
Bin reclassification for, b+ (AUPRC: 0.57)	all	0.8881860147033681	0.025967144938656057
Bin reclassification for, b+ (AUPRC: 0.57)	all	0.887758591212173	0.026014007735315925
Bin reclassification for, b+ (AUPRC: 0.57)	all	0.887587621815695	0.026011995129796926
Bin reclassification for, b+ (AUPRC: 0.57)	all	0.887416652419217	0.02607249867515239
Bin reclassification for, b+ (AUPRC: 0.57)	all	0.887245683022739	0.02613679574316991
Bin reclassification for, b+ (AUPRC: 0.57)	all	0.8871601983244999	0.02616742309631871
Bin reclassification for, b+ (AUPRC: 0.57)	all	0.8870747136262609	0.026199980306461753
Bin reclassification for, b+ (AUPRC: 0.57)	all	0.8867327748333048	0.026257103441292985
Bin reclassification for, b+ (AUPRC: 0.57)	all	0.8866472901350658	0.0262564331045726
Bin reclassification for, b+ (AUPRC: 0.57)	all	0.8864763207385878	0.026287038234078852
Bin reclassification for, b+ (AUPRC: 0.57)	all	0.8864763207385878	0.026324072945859225
Bin reclassification for, b+ (AUPRC: 0.57)	all	0.8862198666438708	0.026352581114195365
Bin reclassification for, b+ (AUPRC: 0.57)	all	0.8857069584544367	0.02640323739723863
Bin reclassification for, b+ (AUPRC: 0.57)	all	0.8853650196614806	0.026457094394375984
Bin reclassification for, b+ (AUPRC: 0.57)	all	0.8852795349632416	0.02649121819698047
Bin reclassification for, b+ (AUPRC: 0.57)	all	0.8852795349632416	0.02649230249727556
Bin reclassification for, b+ (AUPRC: 0.57)	all	0.8851940502650025	0.02649211632482328
Bin reclassification for, b+ (AUPRC: 0.57)	all	0.8851085655667635	0.026565338314227364
Bin reclassification for, b+ (AUPRC: 0.57)	all	0.8846811420755685	0.02661855145078693
Bin reclassification for, b+ (AUPRC: 0.57)	all	0.8846811420755685	0.026657633964334564
Bin reclassification for, b+ (AUPRC: 0.57)	all	0.8845956573773295	0.026691497566348286
Bin reclassification for, b+ (AUPRC: 0.57)	all	0.8845101726790905	0.02672904390775677
Bin reclassification for, b+ (AUPRC: 0.57)	all	0.8845101726790905	0.02676451264116877
Bin reclassification for, b+ (AUPRC: 0.57)	all	0.8841682338861344	0.026757349669381293
Bin reclassification for, b+ (AUPRC: 0.57)	all	0.8841682338861344	0.026794434384334206
Bin reclassification for, b+ (AUPRC: 0.57)	all	0.8839972644896563	0.02686113564341005
Bin reclassification for, b+ (AUPRC: 0.57)	all	0.8832279022055052	0.026948005372908545
Bin reclassification for, b+ (AUPRC: 0.57)	all	0.8831424175072662	0.026983824332195403
Bin reclassification for, b+ (AUPRC: 0.57)	all	0.8831424175072662	0.02702476463525331
Bin reclassification for, b+ (AUPRC: 0.57)	all	0.8831424175072662	0.02702490602364254
Bin reclassification for, b+ (AUPRC: 0.57)	all	0.882458539921354	0.027153998921520917
Bin reclassification for, b+ (AUPRC: 0.57)	all	0.882458539921354	0.02719470173552935
Bin reclassification for, b+ (AUPRC: 0.57)	all	0.88194563173192	0.027191359488906813
Bin reclassification for, b+ (AUPRC: 0.57)	all	0.881774662335442	0.027229937884591524
Bin reclassification for, b+ (AUPRC: 0.57)	all	0.8816891776372029	0.02727099660500682
Bin reclassification for, b+ (AUPRC: 0.57)	all	0.8811762694477688	0.027328981764771384
Bin reclassification for, b+ (AUPRC: 0.57)	all	0.8808343306548128	0.02739194351475002
Bin reclassification for, b+ (AUPRC: 0.57)	all	0.8804923918618567	0.027424688609967676
Bin reclassification for, b+ (AUPRC: 0.57)	all	0.8798939989741836	0.027452538819751533
Bin reclassification for, b+ (AUPRC: 0.57)	all	0.8798939989741836	0.02749580604143738
Bin reclassification for, b+ (AUPRC: 0.57)	all	0.8792101213882715	0.02754846762485871
Bin reclassification for, b+ (AUPRC: 0.57)	all	0.8792101213882715	0.027550017277356485
Bin reclassification for, b+ (AUPRC: 0.57)	all	0.8788681825953154	0.02761816496756256
Bin reclassification for, b+ (AUPRC: 0.57)	all	0.8786972131988374	0.027654394059645676
Bin reclassification for, b+ (AUPRC: 0.57)	all	0.8784407591041203	0.02769206723060464
Bin reclassification for, b+ (AUPRC: 0.57)	all	0.8783552744058813	0.027735338735538483
Bin reclassification for, b+ (AUPRC: 0.57)	all	0.8778423662164473	0.027810803125296213
Bin reclassification for, b+ (AUPRC: 0.57)	all	0.8775004274234912	0.02787659886483991
Bin reclassification for, b+ (AUPRC: 0.57)	all	0.8771584886305351	0.02786838495905702
Bin reclassification for, b+ (AUPRC: 0.57)	all	0.8770730039322961	0.02791092443375644
Bin reclassification for, b+ (AUPRC: 0.57)	all	0.8769875192340572	0.027949870589837895
Bin reclassification for, b+ (AUPRC: 0.57)	all	0.8768165498375791	0.028074449158341317
Bin reclassification for, b+ (AUPRC: 0.57)	all	0.876303641648145	0.028145618086119935
Bin reclassification for, b+ (AUPRC: 0.57)	all	0.8759617028551889	0.028179278179278178
Bin reclassification for, b+ (AUPRC: 0.57)	all	0.8758762181569499	0.028178387951992782
Bin reclassification for, b+ (AUPRC: 0.57)	all	0.8756197640622329	0.028219185630062264
Bin reclassification for, b+ (AUPRC: 0.57)	all	0.8755342793639939	0.02826166738870692
Bin reclassification for, b+ (AUPRC: 0.57)	all	0.8751923405710378	0.028302095427655223
Bin reclassification for, b+ (AUPRC: 0.57)	all	0.8744229782868866	0.02832843145400265
Bin reclassification for, b+ (AUPRC: 0.57)	all	0.8740810394939306	0.02840845946967171
Bin reclassification for, b+ (AUPRC: 0.57)	all	0.8739100700974526	0.02845365530524429
Bin reclassification for, b+ (AUPRC: 0.57)	all	0.8739100700974526	0.02845397208877706
Bin reclassification for, b+ (AUPRC: 0.57)	all	0.8736536160027355	0.028448789395449307
Bin reclassification for, b+ (AUPRC: 0.57)	all	0.8735681313044965	0.028494230887199764
Bin reclassification for, b+ (AUPRC: 0.57)	all	0.8733971619080184	0.02853759158033512
Bin reclassification for, b+ (AUPRC: 0.57)	all	0.8730552231150625	0.028615938963124022
Bin reclassification for, b+ (AUPRC: 0.57)	all	0.8725423149256283	0.028689964555652685
Bin reclassification for, b+ (AUPRC: 0.57)	all	0.8723713455291503	0.028733609453793933
Bin reclassification for, b+ (AUPRC: 0.57)	all	0.8719439220379552	0.02876764486060384
Bin reclassification for, b+ (AUPRC: 0.57)	all	0.8718584373397162	0.028769530643964716
Bin reclassification for, b+ (AUPRC: 0.57)	all	0.8716874679432381	0.028811433027616254
Bin reclassification for, b+ (AUPRC: 0.57)	all	0.8711745597538041	0.028891705010333654
Bin reclassification for, b+ (AUPRC: 0.57)	all	0.8710890750555651	0.02894031308931452
Bin reclassification for, b+ (AUPRC: 0.57)	all	0.87066165156437	0.028975817923186344
Bin reclassification for, b+ (AUPRC: 0.57)	all	0.870319712771414	0.02901991859258668
Bin reclassification for, b+ (AUPRC: 0.57)	all	0.8701487433749359	0.029064587973273943
Bin reclassification for, b+ (AUPRC: 0.57)	all	0.8698068045819798	0.0291533077185352
Bin reclassification for, b+ (AUPRC: 0.57)	all	0.8690374422978286	0.029224736672646152
Bin reclassification for, b+ (AUPRC: 0.57)	all	0.8686100188066336	0.029265131550524907
Bin reclassification for, b+ (AUPRC: 0.57)	all	0.8684390494101556	0.029313150665958774
Bin reclassification for, b+ (AUPRC: 0.57)	all	0.8680971106171995	0.029305667782523376
Bin reclassification for, b+ (AUPRC: 0.57)	all	0.8676696871260045	0.029346964974469585
Bin reclassification for, b+ (AUPRC: 0.57)	all	0.8674987177295265	0.02943864097215977
Bin reclassification for, b+ (AUPRC: 0.57)	all	0.8671567789365704	0.02953138145962579
Bin reclassification for, b+ (AUPRC: 0.57)	all	0.8671567789365704	0.02953327297024255
Bin reclassification for, b+ (AUPRC: 0.57)	all	0.8666438707471362	0.029571162720150278
Bin reclassification for, b+ (AUPRC: 0.57)	all	0.8662164472559412	0.02961523286229925
Bin reclassification for, b+ (AUPRC: 0.57)	all	0.8662164472559412	0.02962917478084411
Bin reclassification for, b+ (AUPRC: 0.57)	all	0.8660454778594632	0.029677389116240103
Bin reclassification for, b+ (AUPRC: 0.57)	all	0.8657890237647461	0.02977299852428463
Bin reclassification for, b+ (AUPRC: 0.57)	all	0.8655325696700291	0.029864966108794015
Bin reclassification for, b+ (AUPRC: 0.57)	all	0.8655325696700291	0.029866287524593596
Bin reclassification for, b+ (AUPRC: 0.57)	all	0.86544708497179	0.029926631864591154
Bin reclassification for, b+ (AUPRC: 0.57)	all	0.865190630877073	0.02997269555843802
Bin reclassification for, b+ (AUPRC: 0.57)	all	0.865190630877073	0.030036206077872746
Bin reclassification for, b+ (AUPRC: 0.57)	all	0.865190630877073	0.030039147945994236
Bin reclassification for, b+ (AUPRC: 0.57)	all	0.864934176782356	0.03013533798756225
Bin reclassification for, b+ (AUPRC: 0.57)	all	0.8645922379893999	0.03024078409563192
Bin reclassification for, b+ (AUPRC: 0.57)	all	0.8645067532911609	0.03029858169202284
Bin reclassification for, b+ (AUPRC: 0.57)	all	0.8645067532911609	0.030307116913007515
Bin reclassification for, b+ (AUPRC: 0.57)	all	0.8644212685929219	0.030358799458393253
Bin reclassification for, b+ (AUPRC: 0.57)	all	0.8641648144982048	0.03041178806512557
Bin reclassification for, b+ (AUPRC: 0.57)	all	0.8638228757052487	0.030464550478297964
Bin reclassification for, b+ (AUPRC: 0.57)	all	0.8633954522140537	0.030514332672692997
Bin reclassification for, b+ (AUPRC: 0.57)	all	0.8631389981193366	0.030617474126612063
Bin reclassification for, b+ (AUPRC: 0.57)	all	0.8625406052316635	0.030660305691452186
Bin reclassification for, b+ (AUPRC: 0.57)	all	0.8622841511369465	0.03071390727670225
Bin reclassification for, b+ (AUPRC: 0.57)	all	0.8622841511369465	0.03071418784160285
Bin reclassification for, b+ (AUPRC: 0.57)	all	0.8621131817404685	0.030776601848121973
Bin reclassification for, b+ (AUPRC: 0.57)	all	0.8617712429475124	0.030874727805631018
Bin reclassification for, b+ (AUPRC: 0.57)	all	0.8613438194563173	0.03097372336370455
Bin reclassification for, b+ (AUPRC: 0.57)	all	0.8610873653616002	0.031030605486499392
Bin reclassification for, b+ (AUPRC: 0.57)	all	0.8604034877756882	0.031141515213395955
Bin reclassification for, b+ (AUPRC: 0.57)	all	0.8604034877756882	0.03114170792079208
Bin reclassification for, b+ (AUPRC: 0.57)	all	0.859976064284493	0.031194282081892743
Bin reclassification for, b+ (AUPRC: 0.57)	all	0.859292186698581	0.03129504578130205
Bin reclassification for, b+ (AUPRC: 0.57)	all	0.8587792785091468	0.0313462408537061
Bin reclassification for, b+ (AUPRC: 0.57)	all	0.8583518550179517	0.03139863223167631
Bin reclassification for, b+ (AUPRC: 0.57)	all	0.8581808856214738	0.03145828698205383
Bin reclassification for, b+ (AUPRC: 0.57)	all	0.8575824927338006	0.0315024917491231
Bin reclassification for, b+ (AUPRC: 0.57)	all	0.8575824927338006	0.03150417354930692
Bin reclassification for, b+ (AUPRC: 0.57)	all	0.8572405539408446	0.03162080262855017
Bin reclassification for, b+ (AUPRC: 0.57)	all	0.8567276457514105	0.0317303521619508
Bin reclassification for, b+ (AUPRC: 0.57)	all	0.8564711916566935	0.0317232644660809
Bin reclassification for, b+ (AUPRC: 0.57)	all	0.8558727987690203	0.03177000698102431
Bin reclassification for, b+ (AUPRC: 0.57)	all	0.8555308599760643	0.03182659466885459
Bin reclassification for, b+ (AUPRC: 0.57)	all	0.8553598905795863	0.0318883811053534
Bin reclassification for, b+ (AUPRC: 0.57)	all	0.8547614976919131	0.032005607943306
Bin reclassification for, b+ (AUPRC: 0.57)	all	0.8546760129936741	0.03207458190439221
Bin reclassification for, b+ (AUPRC: 0.57)	all	0.854334074200718	0.032123582901279604
Bin reclassification for, b+ (AUPRC: 0.57)	all	0.854334074200718	0.03213701158591682
Bin reclassification for, b+ (AUPRC: 0.57)	all	0.8542485895024791	0.03221272713792514
Bin reclassification for, b+ (AUPRC: 0.57)	all	0.853906650709523	0.03227088286984389
Bin reclassification for, b+ (AUPRC: 0.57)	all	0.853821166011284	0.03234016098846659
Bin reclassification for, b+ (AUPRC: 0.57)	all	0.8534792272183279	0.032466814519013766
Bin reclassification for, b+ (AUPRC: 0.57)	all	0.8531372884253718	0.03259658944301639
Bin reclassification for, b+ (AUPRC: 0.57)	all	0.8530518037271329	0.032593749081371685
Bin reclassification for, b+ (AUPRC: 0.57)	all	0.8526243802359378	0.032653782816658865
Bin reclassification for, b+ (AUPRC: 0.57)	all	0.8521969567447427	0.03271291781244463
Bin reclassification for, b+ (AUPRC: 0.57)	all	0.8516840485553085	0.032768606865521424
Bin reclassification for, b+ (AUPRC: 0.57)	all	0.8511711403658745	0.03289417174873967
Bin reclassification for, b+ (AUPRC: 0.57)	all	0.8504017780817233	0.033009695851555915
Bin reclassification for, b+ (AUPRC: 0.57)	all	0.8504017780817233	0.03309117036563947
Bin reclassification for, b+ (AUPRC: 0.57)	all	0.8504017780817233	0.03309161067127936
Bin reclassification for, b+ (AUPRC: 0.57)	all	0.8501453239870064	0.033160279686702876
Bin reclassification for, b+ (AUPRC: 0.57)	all	0.8501453239870064	0.03317598785715477
Bin reclassification for, b+ (AUPRC: 0.57)	all	0.8494614464010942	0.03322989051558665
Bin reclassification for, b+ (AUPRC: 0.57)	all	0.848435630022226	0.033342403810944374
Bin reclassification for, b+ (AUPRC: 0.57)	all	0.8480082065310309	0.03347856460654249
Bin reclassification for, b+ (AUPRC: 0.57)	all	0.8476662677380749	0.0335454450116543
Bin reclassification for, b+ (AUPRC: 0.57)	all	0.8474098136433579	0.033542671909154276
Bin reclassification for, b+ (AUPRC: 0.57)	all	0.8469823901521628	0.033604894891431904
Bin reclassification for, b+ (AUPRC: 0.57)	all	0.8463839972644897	0.033732517929237
Bin reclassification for, b+ (AUPRC: 0.57)	all	0.8457001196785775	0.03387085729937003
Bin reclassification for, b+ (AUPRC: 0.57)	all	0.8450162420926655	0.033930128306342545
Bin reclassification for, b+ (AUPRC: 0.57)	all	0.8445888186014703	0.03399885752826929
Bin reclassification for, b+ (AUPRC: 0.57)	all	0.8443323645067533	0.03407495316720773
Bin reclassification for, b+ (AUPRC: 0.57)	all	0.8441613951102752	0.034156431266883655
Bin reclassification for, b+ (AUPRC: 0.57)	all	0.8441613951102752	0.03415666755445178
Bin reclassification for, b+ (AUPRC: 0.57)	all	0.8436484869208412	0.03429391508007937
Bin reclassification for, b+ (AUPRC: 0.57)	all	0.8435630022226022	0.03438507239054306
Bin reclassification for, b+ (AUPRC: 0.57)	all	0.8430500940331681	0.03446058801741549
Bin reclassification for, b+ (AUPRC: 0.57)	all	0.842451701145495	0.03452915269558637
Bin reclassification for, b+ (AUPRC: 0.57)	all	0.8417678235595828	0.034596641873636355
Bin reclassification for, b+ (AUPRC: 0.57)	all	0.8414258847666267	0.034748135151641386
Bin reclassification for, b+ (AUPRC: 0.57)	all	0.8414258847666267	0.03474874850844801
Bin reclassification for, b+ (AUPRC: 0.57)	all	0.8404000683877586	0.03488656808576326
Bin reclassification for, b+ (AUPRC: 0.57)	all	0.8397161908018465	0.034954558717822805
Bin reclassification for, b+ (AUPRC: 0.57)	all	0.8392032826124124	0.035030812984630975
Bin reclassification for, b+ (AUPRC: 0.57)	all	0.8388613438194563	0.03510836976665975
Bin reclassification for, b+ (AUPRC: 0.57)	all	0.8385194050265002	0.03527668588321184
Bin reclassification for, b+ (AUPRC: 0.57)	all	0.8383484356300223	0.03536373405260387
Bin reclassification for, b+ (AUPRC: 0.57)	all	0.8383484356300223	0.03536411661828606
Bin reclassification for, b+ (AUPRC: 0.57)	all	0.8379210121388272	0.03544040176876602
Bin reclassification for, b+ (AUPRC: 0.57)	all	0.837322619251154	0.03552104789811135
Bin reclassification for, b+ (AUPRC: 0.57)	all	0.836895195759959	0.0356073804388546
Bin reclassification for, b+ (AUPRC: 0.57)	all	0.8364677722687639	0.035688234006856806
Bin reclassification for, b+ (AUPRC: 0.57)	all	0.8359548640793298	0.03584953387174233
Bin reclassification for, b+ (AUPRC: 0.57)	all	0.8352709864934177	0.036005925445513905
Bin reclassification for, b+ (AUPRC: 0.57)	all	0.8351855017951787	0.03601139685149077
Bin reclassification for, b+ (AUPRC: 0.57)	all	0.8348435630022226	0.036078570452219724
Bin reclassification for, b+ (AUPRC: 0.57)	all	0.8339887160198325	0.03615703627933868
Bin reclassification for, b+ (AUPRC: 0.57)	all	0.8333903231321593	0.036233284521783087
Bin reclassification for, b+ (AUPRC: 0.57)	all	0.8326209608480082	0.03639937665133209
Bin reclassification for, b+ (AUPRC: 0.57)	all	0.8321080526585741	0.03657514738649643
Bin reclassification for, b+ (AUPRC: 0.57)	all	0.8316806291673791	0.03666892808683853
Bin reclassification for, b+ (AUPRC: 0.57)	all	0.8316806291673791	0.03668552036199095
Bin reclassification for, b+ (AUPRC: 0.57)	all	0.8315951444691401	0.036685899611569935
Bin reclassification for, b+ (AUPRC: 0.57)	all	0.8310822362797059	0.03676921098613496
Bin reclassification for, b+ (AUPRC: 0.57)	all	0.8306548127885108	0.03686141216726288
Bin reclassification for, b+ (AUPRC: 0.57)	all	0.8302273892973158	0.03702927035713877
Bin reclassification for, b+ (AUPRC: 0.57)	all	0.8295435117114036	0.037210586457862
Bin reclassification for, b+ (AUPRC: 0.57)	all	0.8289451188237306	0.03729328513191293
Bin reclassification for, b+ (AUPRC: 0.57)	all	0.8286886647290135	0.03739680580202145
Bin reclassification for, b+ (AUPRC: 0.57)	all	0.8286886647290135	0.037401567208231894
Bin reclassification for, b+ (AUPRC: 0.57)	all	0.8286031800307745	0.03739814186060868
Bin reclassification for, b+ (AUPRC: 0.57)	all	0.8282612412378184	0.037493518253372445
Bin reclassification for, b+ (AUPRC: 0.57)	all	0.8273209095571893	0.037669899889458035
Bin reclassification for, b+ (AUPRC: 0.57)	all	0.8260386390836041	0.03781788864798015
Bin reclassification for, b+ (AUPRC: 0.57)	all	0.825782184988887	0.03791967780050167
Bin reclassification for, b+ (AUPRC: 0.57)	all	0.825696700290648	0.03803055358689661
Bin reclassification for, b+ (AUPRC: 0.57)	all	0.8253547614976919	0.03813115854742205
Bin reclassification for, b+ (AUPRC: 0.57)	all	0.8251837921012138	0.03812928327375427
Bin reclassification for, b+ (AUPRC: 0.57)	all	0.8250128227047359	0.038140667175156205
Bin reclassification for, b+ (AUPRC: 0.57)	all	0.8245853992135408	0.03834107097430679
Bin reclassification for, b+ (AUPRC: 0.57)	all	0.8237305522311507	0.038529050728317416
Bin reclassification for, b+ (AUPRC: 0.57)	all	0.8233886134381946	0.03863122262685897
Bin reclassification for, b+ (AUPRC: 0.57)	all	0.8228757052487605	0.03873392457628483
Bin reclassification for, b+ (AUPRC: 0.57)	all	0.8225337664558044	0.03884365248212635
Bin reclassification for, b+ (AUPRC: 0.57)	all	0.8221063429646094	0.03894326358883818
Bin reclassification for, b+ (AUPRC: 0.57)	all	0.8214224653786972	0.03903653810216368
Bin reclassification for, b+ (AUPRC: 0.57)	all	0.8209095571892632	0.03923274911141071
Bin reclassification for, b+ (AUPRC: 0.57)	all	0.820396648999829	0.03933196721311476
Bin reclassification for, b+ (AUPRC: 0.57)	all	0.819712771413917	0.03942780546372593
Bin reclassification for, b+ (AUPRC: 0.57)	all	0.8191143785262438	0.03952595257050692
Bin reclassification for, b+ (AUPRC: 0.57)	all	0.8186869550350487	0.039640064735367284
Bin reclassification for, b+ (AUPRC: 0.57)	all	0.8174901692597025	0.03983089674705319
Bin reclassification for, b+ (AUPRC: 0.57)	all	0.8174901692597025	0.03983156035753855
Bin reclassification for, b+ (AUPRC: 0.57)	all	0.8171482304667465	0.03995953464845726
Bin reclassification for, b+ (AUPRC: 0.57)	all	0.8167208069755514	0.04007230967330624
Bin reclassification for, b+ (AUPRC: 0.57)	all	0.8163788681825953	0.04018683723278909
Bin reclassification for, b+ (AUPRC: 0.57)	all	0.8157804752949223	0.04029829947341528
Bin reclassification for, b+ (AUPRC: 0.57)	all	0.8154385365019662	0.04053146829376073
Bin reclassification for, b+ (AUPRC: 0.57)	all	0.814583689519576	0.04074398717263496
Bin reclassification for, b+ (AUPRC: 0.57)	all	0.814412720123098	0.04074153267191242
Bin reclassification for, b+ (AUPRC: 0.57)	all	0.8137288425371858	0.0408503954579201
Bin reclassification for, b+ (AUPRC: 0.57)	all	0.8130449649512738	0.040957909514499555
Bin reclassification for, b+ (AUPRC: 0.57)	all	0.8120191485724055	0.04117575662999471
Bin reclassification for, b+ (AUPRC: 0.57)	all	0.8113352709864934	0.04140094047442485
Bin reclassification for, b+ (AUPRC: 0.57)	all	0.8113352709864934	0.04142497370293261
Bin reclassification for, b+ (AUPRC: 0.57)	all	0.8104804240041033	0.04152668947181695
Bin reclassification for, b+ (AUPRC: 0.57)	all	0.8103094546076253	0.04152538660358347
Bin reclassification for, b+ (AUPRC: 0.57)	all	0.8099675158146692	0.04164670408643174
Bin reclassification for, b+ (AUPRC: 0.57)	all	0.809198153530518	0.041754519068749836
Bin reclassification for, b+ (AUPRC: 0.57)	all	0.8083433065481279	0.04198505481234155
Bin reclassification for, b+ (AUPRC: 0.57)	all	0.8069755513763036	0.04219069838120011
Bin reclassification for, b+ (AUPRC: 0.57)	all	0.8067190972815866	0.04233129384745124
Bin reclassification for, b+ (AUPRC: 0.57)	all	0.8062061890921525	0.04246228101376388
Bin reclassification for, b+ (AUPRC: 0.57)	all	0.8061207043939135	0.04246447034241764
Bin reclassification for, b+ (AUPRC: 0.57)	all	0.8059497349974355	0.04259183129514766
Bin reclassification for, b+ (AUPRC: 0.57)	all	0.8059497349974355	0.04259221612342165
Bin reclassification for, b+ (AUPRC: 0.57)	all	0.8054368268080013	0.04284752792229054
Bin reclassification for, b+ (AUPRC: 0.57)	all	0.8042400410326551	0.04308106548706606
Bin reclassification for, b+ (AUPRC: 0.57)	all	0.8039835869379381	0.04323203721494666
Bin reclassification for, b+ (AUPRC: 0.57)	all	0.8036416481449821	0.043383757741331096
Bin reclassification for, b+ (AUPRC: 0.57)	all	0.803470678748504	0.04340216849221448
Bin reclassification for, b+ (AUPRC: 0.57)	all	0.803128739955548	0.04354294506961309
Bin reclassification for, b+ (AUPRC: 0.57)	all	0.803128739955548	0.043543348689760016
Bin reclassification for, b+ (AUPRC: 0.57)	all	0.8022738929731578	0.043794155801734035
Bin reclassification for, b+ (AUPRC: 0.57)	all	0.8015900153872457	0.04404373843364553
Bin reclassification for, b+ (AUPRC: 0.57)	all	0.8012480765942896	0.04418246182999203
Bin reclassification for, b+ (AUPRC: 0.57)	all	0.8006496837066165	0.04432644252612449
Bin reclassification for, b+ (AUPRC: 0.57)	all	0.8002222602154214	0.044459537119272766
Bin reclassification for, b+ (AUPRC: 0.57)	all	0.7992819285347923	0.044722933059096456
Bin reclassification for, b+ (AUPRC: 0.57)	all	0.7992819285347923	0.044724858411143424
Bin reclassification for, b+ (AUPRC: 0.57)	all	0.7988545050435972	0.045007296528008556
Bin reclassification for, b+ (AUPRC: 0.57)	all	0.7985125662506412	0.04516051053954748
Bin reclassification for, b+ (AUPRC: 0.57)	all	0.7979996580612071	0.045301679583428366
Bin reclassification for, b+ (AUPRC: 0.57)	all	0.797914173362968	0.045301443395035966
Bin reclassification for, b+ (AUPRC: 0.57)	all	0.7975722345700119	0.045459196351570606
Bin reclassification for, b+ (AUPRC: 0.57)	all	0.797230295777056	0.04561194146646842
Bin reclassification for, b+ (AUPRC: 0.57)	all	0.7967173875876218	0.04576524198617222
Bin reclassification for, b+ (AUPRC: 0.57)	all	0.7961189946999487	0.0458876975836651
Bin reclassification for, b+ (AUPRC: 0.57)	all	0.7957770559069927	0.046036754233264754
Bin reclassification for, b+ (AUPRC: 0.57)	all	0.7954351171140366	0.046194019847790584
Bin reclassification for, b+ (AUPRC: 0.57)	all	0.7946657548298854	0.046343518338493137
Bin reclassification for, b+ (AUPRC: 0.57)	all	0.7940673619422124	0.04648125537919577
Bin reclassification for, b+ (AUPRC: 0.57)	all	0.7932979996580612	0.04676146613320971
Bin reclassification for, b+ (AUPRC: 0.57)	all	0.792357667977432	0.047047179148795776
Bin reclassification for, b+ (AUPRC: 0.57)	all	0.7920157291844759	0.047221259505412734
Bin reclassification for, b+ (AUPRC: 0.57)	all	0.7920157291844759	0.04722246290755814
Bin reclassification for, b+ (AUPRC: 0.57)	all	0.7915883056932809	0.047385119230375604
Bin reclassification for, b+ (AUPRC: 0.57)	all	0.7914173362968029	0.04755080971971833
Bin reclassification for, b+ (AUPRC: 0.57)	all	0.7903060352196957	0.04783265555314107
Bin reclassification for, b+ (AUPRC: 0.57)	all	0.7899640964267396	0.048012427846272944
Bin reclassification for, b+ (AUPRC: 0.57)	all	0.7895366729355445	0.04818925081263272
Bin reclassification for, b+ (AUPRC: 0.57)	all	0.7891947341425884	0.04835710506880097
Bin reclassification for, b+ (AUPRC: 0.57)	all	0.7891947341425884	0.04836419833931425
Bin reclassification for, b+ (AUPRC: 0.57)	all	0.7887673106513934	0.04854654986452003
Bin reclassification for, b+ (AUPRC: 0.57)	all	0.7884253718584373	0.0487169735577177
Bin reclassification for, b+ (AUPRC: 0.57)	all	0.7875705248760472	0.04903792415169661
Bin reclassification for, b+ (AUPRC: 0.57)	all	0.786886647290135	0.04935736231682011
Bin reclassification for, b+ (AUPRC: 0.57)	all	0.786288254402462	0.04952670177365683
Bin reclassification for, b+ (AUPRC: 0.57)	all	0.7861172850059839	0.04970434669808771
Bin reclassification for, b+ (AUPRC: 0.57)	all	0.7861172850059839	0.04970918290125192
Bin reclassification for, b+ (AUPRC: 0.57)	all	0.7848350145323987	0.05018283584129084
Bin reclassification for, b+ (AUPRC: 0.57)	all	0.7847495298341597	0.050186422331317856
Bin reclassification for, b+ (AUPRC: 0.57)	all	0.7840656522482475	0.050560063503263364
Bin reclassification for, b+ (AUPRC: 0.57)	all	0.7831253205676184	0.05092839670891706
Bin reclassification for, b+ (AUPRC: 0.57)	all	0.7827833817746623	0.05110674539832788
Bin reclassification for, b+ (AUPRC: 0.57)	all	0.7827833817746623	0.05111444791149168
Bin reclassification for, b+ (AUPRC: 0.57)	all	0.7815865959993161	0.05181344213986173
Bin reclassification for, b+ (AUPRC: 0.57)	all	0.780902718413404	0.052196420816858276
Bin reclassification for, b+ (AUPRC: 0.57)	all	0.780902718413404	0.052200596578246605
Bin reclassification for, b+ (AUPRC: 0.57)	all	0.7797914173362968	0.05271308870268709
Bin reclassification for, b+ (AUPRC: 0.57)	all	0.7791930244486237	0.05306792578059047
Bin reclassification for, b+ (AUPRC: 0.57)	all	0.7787656009574286	0.053481272748620405
Bin reclassification for, b+ (AUPRC: 0.57)	all	0.7785946315609505	0.05348146234336649
Bin reclassification for, b+ (AUPRC: 0.57)	all	0.7781672080697555	0.05370216330696305
Bin reclassification for, b+ (AUPRC: 0.57)	all	0.7774833304838434	0.05407253269916766
Bin reclassification for, b+ (AUPRC: 0.57)	all	0.7765429988032142	0.05465703971119133
Bin reclassification for, b+ (AUPRC: 0.57)	all	0.7762010600102581	0.054648755356541
Bin reclassification for, b+ (AUPRC: 0.57)	all	0.775260728329629	0.055214611872146116
Bin reclassification for, b+ (AUPRC: 0.57)	all	0.7747478201401949	0.05558485844659242
Bin reclassification for, b+ (AUPRC: 0.57)	all	0.7745768507437168	0.05582011396888957
Bin reclassification for, b+ (AUPRC: 0.57)	all	0.7745768507437168	0.05582836827869206
Bin reclassification for, b+ (AUPRC: 0.57)	all	0.7739784578560438	0.056029654749896345
Bin reclassification for, b+ (AUPRC: 0.57)	all	0.7736365190630877	0.056254506576493696
Bin reclassification for, b+ (AUPRC: 0.57)	all	0.7732090955718927	0.0564670187661535
Bin reclassification for, b+ (AUPRC: 0.57)	all	0.7724397332877415	0.056845562007335315
Bin reclassification for, b+ (AUPRC: 0.57)	all	0.7719268250983075	0.057054400707651484
Bin reclassification for, b+ (AUPRC: 0.57)	all	0.7715848863053514	0.057277752041781156
Bin reclassification for, b+ (AUPRC: 0.57)	all	0.7712429475123953	0.05751698988894414
Bin reclassification for, b+ (AUPRC: 0.57)	all	0.7711574628141563	0.05751684827309186
Bin reclassification for, b+ (AUPRC: 0.57)	all	0.7709010087194392	0.05773293555780336
Bin reclassification for, b+ (AUPRC: 0.57)	all	0.7701316464352881	0.058134957765201625
Bin reclassification for, b+ (AUPRC: 0.57)	all	0.7700461617370491	0.05813750863220668
Bin reclassification for, b+ (AUPRC: 0.57)	all	0.7691058300564199	0.0584950067616769
Bin reclassification for, b+ (AUPRC: 0.57)	all	0.7689348606599419	0.0587489958134401
Bin reclassification for, b+ (AUPRC: 0.57)	all	0.7682509830740297	0.05919821884962981
Bin reclassification for, b+ (AUPRC: 0.57)	all	0.7679945289793128	0.0596448132780083
Bin reclassification for, b+ (AUPRC: 0.57)	all	0.7678235595828347	0.059637870246798
Bin reclassification for, b+ (AUPRC: 0.57)	all	0.7670541972986835	0.06012986925958439
Bin reclassification for, b+ (AUPRC: 0.57)	all	0.7661138656180544	0.06060892970662627
Bin reclassification for, b+ (AUPRC: 0.57)	all	0.7661138656180544	0.06062040882587697
Bin reclassification for, b+ (AUPRC: 0.57)	all	0.7658574115233373	0.060889659156556905
Bin reclassification for, b+ (AUPRC: 0.57)	all	0.7658574115233373	0.060897936988070556
Bin reclassification for, b+ (AUPRC: 0.57)	all	0.7647461104462301	0.061757457354494436
Bin reclassification for, b+ (AUPRC: 0.57)	all	0.76389126346384	0.06196390061922295
Bin reclassification for, b+ (AUPRC: 0.57)	all	0.763634809369123	0.06220102356996136
Bin reclassification for, b+ (AUPRC: 0.57)	all	0.7629509317832108	0.062422627415598314
Bin reclassification for, b+ (AUPRC: 0.57)	all	0.7622670541972987	0.06285154432806575
Bin reclassification for, b+ (AUPRC: 0.57)	all	0.7622670541972987	0.06286173520102079
Bin reclassification for, b+ (AUPRC: 0.57)	all	0.7615831766113865	0.06330202219727436
Bin reclassification for, b+ (AUPRC: 0.57)	all	0.7609847837237135	0.06352037903870304
Bin reclassification for, b+ (AUPRC: 0.57)	all	0.7605573602325184	0.06376040935085783
Bin reclassification for, b+ (AUPRC: 0.57)	all	0.7603863908360403	0.06381467558182914
Bin reclassification for, b+ (AUPRC: 0.57)	all	0.7591041203624551	0.06449785370317913
Bin reclassification for, b+ (AUPRC: 0.57)	all	0.7591041203624551	0.06450816159003901
Bin reclassification for, b+ (AUPRC: 0.57)	all	0.7580783039835869	0.06491614631753863
Bin reclassification for, b+ (AUPRC: 0.57)	all	0.7580783039835869	0.06493183182743421
Bin reclassification for, b+ (AUPRC: 0.57)	all	0.7573089416994359	0.0654491455927658
Bin reclassification for, b+ (AUPRC: 0.57)	all	0.7562831253205676	0.06615123486791437
Bin reclassification for, b+ (AUPRC: 0.57)	all	0.7562831253205676	0.06616657193286864
Bin reclassification for, b+ (AUPRC: 0.57)	all	0.7552573089416994	0.06688722669735328
Bin reclassification for, b+ (AUPRC: 0.57)	all	0.7551718242434604	0.06719148127020345
Bin reclassification for, b+ (AUPRC: 0.57)	all	0.7550863395452214	0.06748156919668437
Bin reclassification for, b+ (AUPRC: 0.57)	all	0.7549153701487433	0.06754162555736563
Bin reclassification for, b+ (AUPRC: 0.57)	all	0.7544879466575483	0.06802574280319088
Bin reclassification for, b+ (AUPRC: 0.57)	all	0.7535476149769191	0.06876082310176446
Bin reclassification for, b+ (AUPRC: 0.57)	all	0.7534621302786801	0.06876053173563003
Bin reclassification for, b+ (AUPRC: 0.57)	all	0.752778252692768	0.06899847993355586
Bin reclassification for, b+ (AUPRC: 0.57)	all	0.752692767994529	0.06900145761171105
Bin reclassification for, b+ (AUPRC: 0.57)	all	0.7513250128227047	0.06977058029689609
Bin reclassification for, b+ (AUPRC: 0.57)	all	0.7500427423491195	0.0706117160401426
Bin reclassification for, b+ (AUPRC: 0.57)	all	0.7496153188579244	0.07088065311401204
Bin reclassification for, b+ (AUPRC: 0.57)	all	0.7491024106684904	0.07114326075308101
Bin reclassification for, b+ (AUPRC: 0.57)	all	0.7491024106684904	0.0711438383411949
Bin reclassification for, b+ (AUPRC: 0.57)	all	0.7489314412720123	0.07143323059863346
Bin reclassification for, b+ (AUPRC: 0.57)	all	0.7480765942896221	0.07191814595660749
Bin reclassification for, b+ (AUPRC: 0.57)	all	0.747050777910754	0.07247951431509803
Bin reclassification for, b+ (AUPRC: 0.57)	all	0.7462814156266029	0.07306845669040904
Bin reclassification for, b+ (AUPRC: 0.57)	all	0.7462814156266029	0.07308619650391802
Bin reclassification for, b+ (AUPRC: 0.57)	all	0.7458539921354078	0.0735951549504867
Bin reclassification for, b+ (AUPRC: 0.57)	all	0.7449136604547786	0.07409359907489287
Bin reclassification for, b+ (AUPRC: 0.57)	all	0.7444007522653445	0.07435172772991573
Bin reclassification for, b+ (AUPRC: 0.57)	all	0.7443152675671055	0.07467538036673013
Bin reclassification for, b+ (AUPRC: 0.57)	all	0.7438878440759105	0.075209804413023
Bin reclassification for, b+ (AUPRC: 0.57)	all	0.7433749358864763	0.07575374805083934
Bin reclassification for, b+ (AUPRC: 0.57)	all	0.7429475123952812	0.07602211297912913
Bin reclassification for, b+ (AUPRC: 0.57)	all	0.7428620276970422	0.07602600106733856
Bin reclassification for, b+ (AUPRC: 0.57)	all	0.7423491195076082	0.07642213460996902
Bin reclassification for, b+ (AUPRC: 0.57)	all	0.7410668490340229	0.07723903203963078
Bin reclassification for, b+ (AUPRC: 0.57)	all	0.7402974867498717	0.07774067291464684
Bin reclassification for, b+ (AUPRC: 0.57)	all	0.7402120020516327	0.07775752296626227
Bin reclassification for, b+ (AUPRC: 0.57)	all	0.7399555479569158	0.07806215392384971
Bin reclassification for, b+ (AUPRC: 0.57)	all	0.7395281244657206	0.07835411968227228
Bin reclassification for, b+ (AUPRC: 0.57)	all	0.7394426397674816	0.07836067652893909
Bin reclassification for, b+ (AUPRC: 0.57)	all	0.7391861856727646	0.07866415581816362
Bin reclassification for, b+ (AUPRC: 0.57)	all	0.7375619764062233	0.07970733329638047
Bin reclassification for, b+ (AUPRC: 0.57)	all	0.7374764917079842	0.07972534632054636
Bin reclassification for, b+ (AUPRC: 0.57)	all	0.7367926141220722	0.08039436987566342
Bin reclassification for, b+ (AUPRC: 0.57)	all	0.7364506753291161	0.080733583858906
Bin reclassification for, b+ (AUPRC: 0.57)	all	0.736279705932638	0.08081708484245688
Bin reclassification for, b+ (AUPRC: 0.57)	all	0.735766797743204	0.08137775844789441
Bin reclassification for, b+ (AUPRC: 0.57)	all	0.7351684048555308	0.08195705831339999
Bin reclassification for, b+ (AUPRC: 0.57)	all	0.7344845272696188	0.08264399215112923
Bin reclassification for, b+ (AUPRC: 0.57)	all	0.7344845272696188	0.08265830334981625
Bin reclassification for, b+ (AUPRC: 0.57)	all	0.7342280731749017	0.08298149847833439
Bin reclassification for, b+ (AUPRC: 0.57)	all	0.7340571037784237	0.08298061498618117
Bin reclassification for, b+ (AUPRC: 0.57)	all	0.7329458027013165	0.08405387918357744
Bin reclassification for, b+ (AUPRC: 0.57)	all	0.7326893486065994	0.08437103172650044
Bin reclassification for, b+ (AUPRC: 0.57)	all	0.7320909557189264	0.08469145569620253
Bin reclassification for, b+ (AUPRC: 0.57)	all	0.7319199863224483	0.0850265149258178
Bin reclassification for, b+ (AUPRC: 0.57)	all	0.7315780475294922	0.08537850672413105
Bin reclassification for, b+ (AUPRC: 0.57)	all	0.7315780475294922	0.08538617338641284
Bin reclassification for, b+ (AUPRC: 0.57)	all	0.730723200547102	0.08630681932917349
Bin reclassification for, b+ (AUPRC: 0.57)	all	0.7304667464523851	0.0867230950351155
Bin reclassification for, b+ (AUPRC: 0.57)	all	0.7300393229611899	0.08707888082225304
Bin reclassification for, b+ (AUPRC: 0.57)	all	0.7294409300735168	0.0874282786885246
Bin reclassification for, b+ (AUPRC: 0.57)	all	0.7287570524876047	0.08798910070494494
Bin reclassification for, b+ (AUPRC: 0.57)	all	0.7270473585228244	0.08881022492325043
Bin reclassification for, b+ (AUPRC: 0.57)	all	0.7262779962386733	0.08947301908252243
Bin reclassification for, b+ (AUPRC: 0.57)	all	0.7255086339545221	0.0900821533954614
Bin reclassification for, b+ (AUPRC: 0.57)	all	0.7252521798598051	0.09045740484060134
Bin reclassification for, b+ (AUPRC: 0.57)	all	0.7252521798598051	0.09046608588093537
Bin reclassification for, b+ (AUPRC: 0.57)	all	0.724653786972132	0.09116720260692815
Bin reclassification for, b+ (AUPRC: 0.57)	all	0.724140878782698	0.09192920008247692
Bin reclassification for, b+ (AUPRC: 0.57)	all	0.7230295777055907	0.09246141064322883
Bin reclassification for, b+ (AUPRC: 0.57)	all	0.7219182766284835	0.09297793631919672
Bin reclassification for, b+ (AUPRC: 0.57)	all	0.7219182766284835	0.09298203118118559
Bin reclassification for, b+ (AUPRC: 0.57)	all	0.7217473072320054	0.09376006396517451
Bin reclassification for, b+ (AUPRC: 0.57)	all	0.7206360061548983	0.09471484427666173
Bin reclassification for, b+ (AUPRC: 0.57)	all	0.7202085826637032	0.0954090414930241
Bin reclassification for, b+ (AUPRC: 0.57)	all	0.7198666438707472	0.09580313769212391
Bin reclassification for, b+ (AUPRC: 0.57)	all	0.7198666438707472	0.09581076776043326
Bin reclassification for, b+ (AUPRC: 0.57)	all	0.7198666438707472	0.09583148407360623
Bin reclassification for, b+ (AUPRC: 0.57)	all	0.7195247050777911	0.09631647003627458
Bin reclassification for, b+ (AUPRC: 0.57)	all	0.7184134040006839	0.0973473879300359
Bin reclassification for, b+ (AUPRC: 0.57)	all	0.7180714652077278	0.09804951500507757
Bin reclassification for, b+ (AUPRC: 0.57)	all	0.7174730723200547	0.0983754512635379
Bin reclassification for, b+ (AUPRC: 0.57)	all	0.7174730723200547	0.09839967172753385
Bin reclassification for, b+ (AUPRC: 0.57)	all	0.7171311335270987	0.09876848450598097
Bin reclassification for, b+ (AUPRC: 0.57)	all	0.7167037100359036	0.09918137510055364
Bin reclassification for, b+ (AUPRC: 0.57)	all	0.7166182253376645	0.0992012306964085
Bin reclassification for, b+ (AUPRC: 0.57)	all	0.7158488630535135	0.10050769950910378
Bin reclassification for, b+ (AUPRC: 0.57)	all	0.7156778936570354	0.10089056531013124
Bin reclassification for, b+ (AUPRC: 0.57)	all	0.7155069242605574	0.10130596337492889
Bin reclassification for, b+ (AUPRC: 0.57)	all	0.7154214395623183	0.10175199698476577
Bin reclassification for, b+ (AUPRC: 0.57)	all	0.7152504701658403	0.10190733703595439
Bin reclassification for, b+ (AUPRC: 0.57)	all	0.7144811078816892	0.10325019456694956
Bin reclassification for, b+ (AUPRC: 0.57)	all	0.7139681996922551	0.10363568680977789
Bin reclassification for, b+ (AUPRC: 0.57)	all	0.71354077620106	0.10480387725377932
Bin reclassification for, b+ (AUPRC: 0.57)	all	0.7134552915028209	0.1048084288782007
Bin reclassification for, b+ (AUPRC: 0.57)	all	0.7128568986151479	0.10545284402741596
Bin reclassification for, b+ (AUPRC: 0.57)	all	0.7121730210292357	0.1058388596691821
Bin reclassification for, b+ (AUPRC: 0.57)	all	0.7115746281415627	0.10622766717713118
Bin reclassification for, b+ (AUPRC: 0.57)	all	0.7109762352538895	0.10659813898643972
Bin reclassification for, b+ (AUPRC: 0.57)	all	0.7105488117626945	0.10773537951057652
Bin reclassification for, b+ (AUPRC: 0.57)	all	0.7102923576679774	0.10816616113620683
Bin reclassification for, b+ (AUPRC: 0.57)	all	0.7100359035732604	0.108592197468884
Bin reclassification for, b+ (AUPRC: 0.57)	all	0.7090955718926312	0.10940385122658929
Bin reclassification for, b+ (AUPRC: 0.57)	all	0.708155240212002	0.11077828296335919
Bin reclassification for, b+ (AUPRC: 0.57)	all	0.707642332022568	0.11117677079695935
Bin reclassification for, b+ (AUPRC: 0.57)	all	0.707642332022568	0.11117975717202105
Bin reclassification for, b+ (AUPRC: 0.57)	all	0.707556847324329	0.11121263016459523
Bin reclassification for, b+ (AUPRC: 0.57)	all	0.7072149085313729	0.11167958098220794
Bin reclassification for, b+ (AUPRC: 0.57)	all	0.7060181227560267	0.11274469653534278
Bin reclassification for, b+ (AUPRC: 0.57)	all	0.7058471533595486	0.11273740118239783
Bin reclassification for, b+ (AUPRC: 0.57)	all	0.7052487604718756	0.11364419037123769
Bin reclassification for, b+ (AUPRC: 0.57)	all	0.7047358522824414	0.11413856122279449
Bin reclassification for, b+ (AUPRC: 0.57)	all	0.7044793981877244	0.11454583362290639
Bin reclassification for, b+ (AUPRC: 0.57)	all	0.7044793981877244	0.11456175714186419
Bin reclassification for, b+ (AUPRC: 0.57)	all	0.7034535818088562	0.11574002447291805
Bin reclassification for, b+ (AUPRC: 0.57)	all	0.7029406736194221	0.11648463728698313
Bin reclassification for, b+ (AUPRC: 0.57)	all	0.70225679603351	0.11735881941170588
Bin reclassification for, b+ (AUPRC: 0.57)	all	0.7019148572405539	0.11777277356244352
Bin reclassification for, b+ (AUPRC: 0.57)	all	0.7012309796546419	0.11847882604425443
Bin reclassification for, b+ (AUPRC: 0.57)	all	0.7009745255599248	0.11931264277503746
Bin reclassification for, b+ (AUPRC: 0.57)	all	0.7006325867669687	0.11978603373184063
Bin reclassification for, b+ (AUPRC: 0.57)	all	0.7003761326722516	0.1204056139319568
Bin reclassification for, b+ (AUPRC: 0.57)	all	0.7002051632757736	0.12042046456924434
Bin reclassification for, b+ (AUPRC: 0.57)	all	0.7001196785775347	0.12043409211222869
Bin reclassification for, b+ (AUPRC: 0.57)	all	0.6997777397845786	0.12086581620600047
Bin reclassification for, b+ (AUPRC: 0.57)	all	0.6993503162933835	0.12163066264254174
Bin reclassification for, b+ (AUPRC: 0.57)	all	0.6984099846127543	0.12280174357432737
Bin reclassification for, b+ (AUPRC: 0.57)	all	0.6980680458197983	0.12332925558425083
Bin reclassification for, b+ (AUPRC: 0.57)	all	0.6977261070268422	0.12380547887024847
Bin reclassification for, b+ (AUPRC: 0.57)	all	0.6971277141391691	0.12457418694529734
Bin reclassification for, b+ (AUPRC: 0.57)	all	0.6959309283638229	0.125221109624229
Bin reclassification for, b+ (AUPRC: 0.57)	all	0.6949905966831937	0.12606605675298496
Bin reclassification for, b+ (AUPRC: 0.57)	all	0.6946486578902377	0.1265574383254423
Bin reclassification for, b+ (AUPRC: 0.57)	all	0.6946486578902377	0.12658503910022745
Bin reclassification for, b+ (AUPRC: 0.57)	all	0.6942212343990426	0.12758636942074753
Bin reclassification for, b+ (AUPRC: 0.57)	all	0.6942212343990426	0.12758837391987432
Bin reclassification for, b+ (AUPRC: 0.57)	all	0.6936228415113694	0.12834546029737426
Bin reclassification for, b+ (AUPRC: 0.57)	all	0.6933663874166525	0.1288175970777416
Bin reclassification for, b+ (AUPRC: 0.57)	all	0.6927679945289793	0.1299030215596698
Bin reclassification for, b+ (AUPRC: 0.57)	all	0.6921696016413063	0.13068108457069078
Bin reclassification for, b+ (AUPRC: 0.57)	all	0.6917421781501111	0.13148316651501366
Bin reclassification for, b+ (AUPRC: 0.57)	all	0.6916566934518721	0.1314818726944765
Bin reclassification for, b+ (AUPRC: 0.57)	all	0.691229269960677	0.1324379657685693
Bin reclassification for, b+ (AUPRC: 0.57)	all	0.691229269960677	0.13249873007029675
Bin reclassification for, b+ (AUPRC: 0.57)	all	0.69097281586596	0.133029410312536
Bin reclassification for, b+ (AUPRC: 0.57)	all	0.690630877073004	0.13355705807475493
Bin reclassification for, b+ (AUPRC: 0.57)	all	0.6905453923747649	0.13354935771322762
Bin reclassification for, b+ (AUPRC: 0.57)	all	0.6901179688835698	0.13437754881235747
Bin reclassification for, b+ (AUPRC: 0.57)	all	0.6896905453923747	0.13533733686717886
Bin reclassification for, b+ (AUPRC: 0.57)	all	0.6896905453923747	0.13536912751677851
Bin reclassification for, b+ (AUPRC: 0.57)	all	0.6891776372029407	0.13638055283012485
Bin reclassification for, b+ (AUPRC: 0.57)	all	0.6890921525047017	0.1364213305352942
Bin reclassification for, b+ (AUPRC: 0.57)	all	0.6881518208240724	0.13794876188844143
Bin reclassification for, b+ (AUPRC: 0.57)	all	0.6873824585399213	0.1383874021168574
Bin reclassification for, b+ (AUPRC: 0.57)	all	0.6872114891434433	0.13892201081791003
Bin reclassification for, b+ (AUPRC: 0.57)	all	0.6871260044452043	0.13896236363950695
Bin reclassification for, b+ (AUPRC: 0.57)	all	0.6859292186698581	0.14047619047619048
Bin reclassification for, b+ (AUPRC: 0.57)	all	0.685587279876902	0.14105314995251328
Bin reclassification for, b+ (AUPRC: 0.57)	all	0.6849888869892289	0.14182551903573515
Bin reclassification for, b+ (AUPRC: 0.57)	all	0.6849034022909899	0.14185552407932012
Bin reclassification for, b+ (AUPRC: 0.57)	all	0.6848179175927509	0.1423646283165396
Bin reclassification for, b+ (AUPRC: 0.57)	all	0.6841340400068388	0.1431074870804499
Bin reclassification for, b+ (AUPRC: 0.57)	all	0.6841340400068388	0.1431382017849797
Bin reclassification for, b+ (AUPRC: 0.57)	all	0.6835356471191657	0.14447556238142562
Bin reclassification for, b+ (AUPRC: 0.57)	all	0.6833646777226876	0.1450764037602991
Bin reclassification for, b+ (AUPRC: 0.57)	all	0.6832791930244486	0.14512409898868855
Bin reclassification for, b+ (AUPRC: 0.57)	all	0.6830227389297315	0.14567797691760717
Bin reclassification for, b+ (AUPRC: 0.57)	all	0.6825098307402975	0.14745862884160757
Bin reclassification for, b+ (AUPRC: 0.57)	all	0.6821678919473414	0.14797233399469673
Bin reclassification for, b+ (AUPRC: 0.57)	all	0.6820824072491024	0.14796202203018952
Bin reclassification for, b+ (AUPRC: 0.57)	all	0.6813130449649513	0.1489886716267245
Bin reclassification for, b+ (AUPRC: 0.57)	all	0.6812275602667123	0.14927693690993557
Bin reclassification for, b+ (AUPRC: 0.57)	all	0.6809711061719952	0.15015739571355866
Bin reclassification for, b+ (AUPRC: 0.57)	all	0.680116259189605	0.15151976841624135
Bin reclassification for, b+ (AUPRC: 0.57)	all	0.679774320396649	0.15203135455501385
Bin reclassification for, b+ (AUPRC: 0.57)	all	0.6790049581124978	0.15356507617353646
Bin reclassification for, b+ (AUPRC: 0.57)	all	0.6786630193195418	0.15447629054540502
Bin reclassification for, b+ (AUPRC: 0.57)	all	0.6784065652248248	0.15513331769489405
Bin reclassification for, b+ (AUPRC: 0.57)	all	0.6777226876389126	0.15626909506632763
Bin reclassification for, b+ (AUPRC: 0.57)	all	0.6775517182424347	0.15686352121595948
Bin reclassification for, b+ (AUPRC: 0.57)	all	0.6770388100530005	0.15843485566824703
Bin reclassification for, b+ (AUPRC: 0.57)	all	0.6767823559582835	0.159084515532693
Bin reclassification for, b+ (AUPRC: 0.57)	all	0.6765259018635664	0.1596079380445305
Bin reclassification for, b+ (AUPRC: 0.57)	all	0.6755855701829373	0.1610359442497351
Bin reclassification for, b+ (AUPRC: 0.57)	all	0.6749871772952641	0.1619160890784563
Bin reclassification for, b+ (AUPRC: 0.57)	all	0.6747307232005471	0.16262826060081592
Bin reclassification for, b+ (AUPRC: 0.57)	all	0.6747307232005471	0.16263496249896975
Bin reclassification for, b+ (AUPRC: 0.57)	all	0.674132330312874	0.16386493506493507
Bin reclassification for, b+ (AUPRC: 0.57)	all	0.6737049068216789	0.16475039719040052
Bin reclassification for, b+ (AUPRC: 0.57)	all	0.6735339374252008	0.1654730652105429
Bin reclassification for, b+ (AUPRC: 0.57)	all	0.6731065139340058	0.16663139628391246
Bin reclassification for, b+ (AUPRC: 0.57)	all	0.6731065139340058	0.16667725069325373
Bin reclassification for, b+ (AUPRC: 0.57)	all	0.6729355445375278	0.1673398239870754
Bin reclassification for, b+ (AUPRC: 0.57)	all	0.6722516669516156	0.1690492057008964
Bin reclassification for, b+ (AUPRC: 0.57)	all	0.6719952128568986	0.170085248171708
Bin reclassification for, b+ (AUPRC: 0.57)	all	0.6715677893657035	0.1708011740406566
Bin reclassification for, b+ (AUPRC: 0.57)	all	0.6713113352709865	0.17151531035687764
Bin reclassification for, b+ (AUPRC: 0.57)	all	0.6709693964780304	0.17213851788494858
Bin reclassification for, b+ (AUPRC: 0.57)	all	0.6706274576850744	0.17322852032592134
Bin reclassification for, b+ (AUPRC: 0.57)	all	0.6701145494956403	0.17490350074745087
Bin reclassification for, b+ (AUPRC: 0.57)	all	0.6699435800991622	0.17523421952910137
Bin reclassification for, b+ (AUPRC: 0.57)	all	0.6697726107026842	0.1758934985632184
Bin reclassification for, b+ (AUPRC: 0.57)	all	0.6695161566079672	0.17649975210708974
Bin reclassification for, b+ (AUPRC: 0.57)	all	0.6689177637202941	0.17751412173045075
Bin reclassification for, b+ (AUPRC: 0.57)	all	0.668233886134382	0.17919035393361452
Bin reclassification for, b+ (AUPRC: 0.57)	all	0.6672935544537528	0.17971681823414298
Bin reclassification for, b+ (AUPRC: 0.57)	all	0.6672080697555137	0.18044991098883315
Bin reclassification for, b+ (AUPRC: 0.57)	all	0.6667806462643187	0.18148398054864004
Bin reclassification for, b+ (AUPRC: 0.57)	all	0.6659257992819285	0.18303141373557952
Bin reclassification for, b+ (AUPRC: 0.57)	all	0.6654128910924945	0.18358057592981297
Bin reclassification for, b+ (AUPRC: 0.57)	all	0.6649854676012994	0.18424917100900048
Bin reclassification for, b+ (AUPRC: 0.57)	all	0.6643870747136262	0.18607100960042136
Bin reclassification for, b+ (AUPRC: 0.57)	all	0.6643015900153872	0.18613619487891925
Bin reclassification for, b+ (AUPRC: 0.57)	all	0.6638741665241922	0.18741251990926203
Bin reclassification for, b+ (AUPRC: 0.57)	all	0.6637886818259532	0.18827893894573494
Bin reclassification for, b+ (AUPRC: 0.57)	all	0.663275773636519	0.18907788283458427
Bin reclassification for, b+ (AUPRC: 0.57)	all	0.662677380748846	0.19093125785079185
Bin reclassification for, b+ (AUPRC: 0.57)	all	0.6624209266541289	0.19159825932153102
Bin reclassification for, b+ (AUPRC: 0.57)	all	0.6619080184646948	0.19225325884543762
Bin reclassification for, b+ (AUPRC: 0.57)	all	0.6612241408787827	0.1937722330778095
Bin reclassification for, b+ (AUPRC: 0.57)	all	0.6610531714823047	0.19448706018460302
Bin reclassification for, b+ (AUPRC: 0.57)	all	0.6607112326893486	0.19518169650748757
Bin reclassification for, b+ (AUPRC: 0.57)	all	0.6602838091981535	0.19582192475408175
Bin reclassification for, b+ (AUPRC: 0.57)	all	0.6601128398016755	0.1964335682124596
Bin reclassification for, b+ (AUPRC: 0.57)	all	0.6600273551034365	0.1975893131333811
Bin reclassification for, b+ (AUPRC: 0.57)	all	0.6596854163104804	0.19872273581747482
Bin reclassification for, b+ (AUPRC: 0.57)	all	0.6590870234228073	0.20015056722307312
Bin reclassification for, b+ (AUPRC: 0.57)	all	0.6589160540263292	0.2008704036692466
Bin reclassification for, b+ (AUPRC: 0.57)	all	0.6586595999316123	0.2020135811856008
Bin reclassification for, b+ (AUPRC: 0.57)	all	0.6585741152333733	0.20204033463586057
Bin reclassification for, b+ (AUPRC: 0.57)	all	0.6584031458368952	0.2034874504623514
Bin reclassification for, b+ (AUPRC: 0.57)	all	0.6581466917421781	0.2042825302483549
Bin reclassification for, b+ (AUPRC: 0.57)	all	0.65712087536331	0.20537551096743167
Bin reclassification for, b+ (AUPRC: 0.57)	all	0.6569499059668319	0.2054208655208361
Bin reclassification for, b+ (AUPRC: 0.57)	all	0.6567789365703539	0.2064268250087321
Bin reclassification for, b+ (AUPRC: 0.57)	all	0.6562660283809199	0.20762677484787018
Bin reclassification for, b+ (AUPRC: 0.57)	all	0.6560095742862028	0.20964921866462682
Bin reclassification for, b+ (AUPRC: 0.57)	all	0.6554966660967687	0.2108157149533995
Bin reclassification for, b+ (AUPRC: 0.57)	all	0.6554111813985297	0.21164941338854382
Bin reclassification for, b+ (AUPRC: 0.57)	all	0.6551547273038126	0.21235799390412857
Bin reclassification for, b+ (AUPRC: 0.57)	all	0.6547273038126176	0.21296296296296297
Bin reclassification for, b+ (AUPRC: 0.57)	all	0.6542998803214225	0.21373321046605792
Bin reclassification for, b+ (AUPRC: 0.57)	all	0.6537014874337493	0.21433376310331298
Bin reclassification for, b+ (AUPRC: 0.57)	all	0.6531030945460763	0.21605723820027714
Bin reclassification for, b+ (AUPRC: 0.57)	all	0.6528466404513592	0.21688012949762872
Bin reclassification for, b+ (AUPRC: 0.57)	all	0.6527611557531202	0.21690100837949156
Bin reclassification for, b+ (AUPRC: 0.57)	all	0.6524192169601641	0.21760328457788042
Bin reclassification for, b+ (AUPRC: 0.57)	all	0.651564369977774	0.21976184297782775
Bin reclassification for, b+ (AUPRC: 0.57)	all	0.6513079158830569	0.2203742805079108
Bin reclassification for, b+ (AUPRC: 0.57)	all	0.6510514617883398	0.2212088646199425
Bin reclassification for, b+ (AUPRC: 0.57)	all	0.6507950076936229	0.22182400932400934
Bin reclassification for, b+ (AUPRC: 0.57)	all	0.6506240382971448	0.22294803444841527
Bin reclassification for, b+ (AUPRC: 0.57)	all	0.6502820995041888	0.22360376249265138
Bin reclassification for, b+ (AUPRC: 0.57)	all	0.6502820995041888	0.22451449147039726
Bin reclassification for, b+ (AUPRC: 0.57)	all	0.6494272525217986	0.2256378270812914
Bin reclassification for, b+ (AUPRC: 0.57)	all	0.6489143443323645	0.22642803877703208
Bin reclassification for, b+ (AUPRC: 0.57)	all	0.6486578902376474	0.22728089618402925
Bin reclassification for, b+ (AUPRC: 0.57)	all	0.6485724055394084	0.22728498247506065
Bin reclassification for, b+ (AUPRC: 0.57)	all	0.6477175585570183	0.22907848591123472
Bin reclassification for, b+ (AUPRC: 0.57)	all	0.6471191656693452	0.23018913823511525
Bin reclassification for, b+ (AUPRC: 0.57)	all	0.6463498033851941	0.23139307136736442
Bin reclassification for, b+ (AUPRC: 0.57)	all	0.646264318686955	0.23139787579198678
Bin reclassification for, b+ (AUPRC: 0.57)	all	0.646093349290477	0.23253238162631143
Bin reclassification for, b+ (AUPRC: 0.57)	all	0.6453239870063259	0.2341573870157263
Bin reclassification for, b+ (AUPRC: 0.57)	all	0.6451530176098479	0.2349626400996264
Bin reclassification for, b+ (AUPRC: 0.57)	all	0.6449820482133698	0.23577388206618544
Bin reclassification for, b+ (AUPRC: 0.57)	all	0.6447255941186527	0.23645598194130926
Bin reclassification for, b+ (AUPRC: 0.57)	all	0.6443836553256967	0.2376568509994325
Bin reclassification for, b+ (AUPRC: 0.57)	all	0.6439562318345016	0.2383257403189066
Bin reclassification for, b+ (AUPRC: 0.57)	all	0.6431868695503505	0.23945768753381497
Bin reclassification for, b+ (AUPRC: 0.57)	all	0.6428449307573945	0.24021721769685353
Bin reclassification for, b+ (AUPRC: 0.57)	all	0.6424175072661994	0.24089626875240416
Bin reclassification for, b+ (AUPRC: 0.57)	all	0.6419045990767652	0.24260928564505185
Bin reclassification for, b+ (AUPRC: 0.57)	all	0.6412207214908532	0.24354686840481835
Bin reclassification for, b+ (AUPRC: 0.57)	all	0.640793297999658	0.24479132649728952
Bin reclassification for, b+ (AUPRC: 0.57)	all	0.64062232860318	0.24564853967941783
Bin reclassification for, b+ (AUPRC: 0.57)	all	0.6396819969225509	0.24657308554105706
Bin reclassification for, b+ (AUPRC: 0.57)	all	0.6395965122243118	0.2474124532918885
Bin reclassification for, b+ (AUPRC: 0.57)	all	0.6393400581295948	0.24864523421656304
Bin reclassification for, b+ (AUPRC: 0.57)	all	0.6391690887331167	0.2502258960543489
Bin reclassification for, b+ (AUPRC: 0.57)	all	0.6390836040348777	0.25030132583366815
Bin reclassification for, b+ (AUPRC: 0.57)	all	0.6385706958454437	0.2514643506362351
Bin reclassification for, b+ (AUPRC: 0.57)	all	0.6377158488630535	0.2536207248249133
Bin reclassification for, b+ (AUPRC: 0.57)	all	0.6375448794665755	0.2544697693462536
Bin reclassification for, b+ (AUPRC: 0.57)	all	0.6373739100700975	0.2553687022639312
Bin reclassification for, b+ (AUPRC: 0.57)	all	0.6364335783894682	0.2570609764519025
Bin reclassification for, b+ (AUPRC: 0.57)	all	0.6362626089929903	0.2578912719586986
Bin reclassification for, b+ (AUPRC: 0.57)	all	0.6354932467088391	0.2590514687946475
Bin reclassification for, b+ (AUPRC: 0.57)	all	0.635151307915883	0.2597447998601643
Bin reclassification for, b+ (AUPRC: 0.57)	all	0.634638399726449	0.26072908618388707
Bin reclassification for, b+ (AUPRC: 0.57)	all	0.6342109762352539	0.2614164904862579
Bin reclassification for, b+ (AUPRC: 0.57)	all	0.6340400068387758	0.2625672613990371
Bin reclassification for, b+ (AUPRC: 0.57)	all	0.6336980680458199	0.2646365843210053
Bin reclassification for, b+ (AUPRC: 0.57)	all	0.6335270986493418	0.264659667166631
Bin reclassification for, b+ (AUPRC: 0.57)	all	0.6330996751581467	0.2659245960502693
Bin reclassification for, b+ (AUPRC: 0.57)	all	0.6329287057616687	0.2667435241560687
Bin reclassification for, b+ (AUPRC: 0.57)	all	0.6323303128739955	0.2678713695951329
Bin reclassification for, b+ (AUPRC: 0.57)	all	0.6319883740810395	0.2693849293105961
Bin reclassification for, b+ (AUPRC: 0.57)	all	0.6319883740810395	0.26939474547243375
Bin reclassification for, b+ (AUPRC: 0.57)	all	0.6309625577021714	0.2713702709658443
Bin reclassification for, b+ (AUPRC: 0.57)	all	0.6304496495127372	0.2721100985130797
Bin reclassification for, b+ (AUPRC: 0.57)	all	0.6298512566250641	0.2730709361796753
Bin reclassification for, b+ (AUPRC: 0.57)	all	0.6295093178321081	0.2743666169895678
Bin reclassification for, b+ (AUPRC: 0.57)	all	0.629081894340913	0.27520568436798803
Bin reclassification for, b+ (AUPRC: 0.57)	all	0.628996409642674	0.27646064249483376
Bin reclassification for, b+ (AUPRC: 0.57)	all	0.6283125320567619	0.27820886483212837
Bin reclassification for, b+ (AUPRC: 0.57)	all	0.6278851085655668	0.28010830600259323
Bin reclassification for, b+ (AUPRC: 0.57)	all	0.6273722003761327	0.2808219178082192
Bin reclassification for, b+ (AUPRC: 0.57)	all	0.6272012309796546	0.2822357285736267
Bin reclassification for, b+ (AUPRC: 0.57)	all	0.6266028380919816	0.2844282332854759
Bin reclassification for, b+ (AUPRC: 0.57)	all	0.6263463839972645	0.28536376382614115
Bin reclassification for, b+ (AUPRC: 0.57)	all	0.6260899299025474	0.2863062429146632
Bin reclassification for, b+ (AUPRC: 0.57)	all	0.6255770217131134	0.2875103131261541
Bin reclassification for, b+ (AUPRC: 0.57)	all	0.6253205676183963	0.28828722314179867
Bin reclassification for, b+ (AUPRC: 0.57)	all	0.6250641135236793	0.28918331026300176
Bin reclassification for, b+ (AUPRC: 0.57)	all	0.6247221747307232	0.2903917984582373
Bin reclassification for, b+ (AUPRC: 0.57)	all	0.6247221747307232	0.29143404051682886
Bin reclassification for, b+ (AUPRC: 0.57)	all	0.624209266541289	0.29236066623959
Bin reclassification for, b+ (AUPRC: 0.57)	all	0.6240382971448111	0.293691663984551
Bin reclassification for, b+ (AUPRC: 0.57)	all	0.623781843050094	0.29478064151248284
Bin reclassification for, b+ (AUPRC: 0.57)	all	0.623439904257138	0.29606625258799174
Bin reclassification for, b+ (AUPRC: 0.57)	all	0.6230124807659428	0.29776107207059976
Bin reclassification for, b+ (AUPRC: 0.57)	all	0.6224140878782698	0.3001360319881281
Bin reclassification for, b+ (AUPRC: 0.57)	all	0.6222431184817918	0.30122077384647217
Bin reclassification for, b+ (AUPRC: 0.57)	all	0.6218156949905966	0.30210150344713016
Bin reclassification for, b+ (AUPRC: 0.57)	all	0.6213882714994016	0.3042059008160703
Bin reclassification for, b+ (AUPRC: 0.57)	all	0.6211318174046846	0.30662109127737686
Bin reclassification for, b+ (AUPRC: 0.57)	all	0.6204479398187724	0.3076727426875795
Bin reclassification for, b+ (AUPRC: 0.57)	all	0.6201914857240554	0.30861834269184957
Bin reclassification for, b+ (AUPRC: 0.57)	all	0.6195930928363823	0.3094262295081967
Bin reclassification for, b+ (AUPRC: 0.57)	all	0.6188237305522312	0.31059338396189984
Bin reclassification for, b+ (AUPRC: 0.57)	all	0.6186527611557531	0.3113893550191472
Bin reclassification for, b+ (AUPRC: 0.57)	all	0.61805436826808	0.3127568456114548
Bin reclassification for, b+ (AUPRC: 0.57)	all	0.617712429475124	0.313819160948493
Bin reclassification for, b+ (AUPRC: 0.57)	all	0.6173704906821679	0.31410925539318024
Bin reclassification for, b+ (AUPRC: 0.57)	all	0.6166866130962557	0.3161677696454398
Bin reclassification for, b+ (AUPRC: 0.57)	all	0.6166011283980167	0.31654013253170665
Bin reclassification for, b+ (AUPRC: 0.57)	all	0.6164301590015387	0.3172738472368884
Bin reclassification for, b+ (AUPRC: 0.57)	all	0.6160882202085827	0.3195017067872501
Bin reclassification for, b+ (AUPRC: 0.57)	all	0.6157462814156266	0.3210179160352973
Bin reclassification for, b+ (AUPRC: 0.57)	all	0.6154898273209095	0.3218596334376397
Bin reclassification for, b+ (AUPRC: 0.57)	all	0.6144640109420414	0.3239881006039845
Bin reclassification for, b+ (AUPRC: 0.57)	all	0.6134381945631732	0.3260484347312463
Bin reclassification for, b+ (AUPRC: 0.57)	all	0.6131817404684562	0.32666909554604245
Bin reclassification for, b+ (AUPRC: 0.57)	all	0.6128398016755001	0.32769575353110575
Bin reclassification for, b+ (AUPRC: 0.57)	all	0.6128398016755001	0.3287024300779459
Bin reclassification for, b+ (AUPRC: 0.57)	all	0.612412378184305	0.3301686791409347
Bin reclassification for, b+ (AUPRC: 0.57)	all	0.612412378184305	0.3309312638580931
Bin reclassification for, b+ (AUPRC: 0.57)	all	0.6116430159001539	0.3319569453465714
Bin reclassification for, b+ (AUPRC: 0.57)	all	0.6115575312019148	0.33282158641544546
Bin reclassification for, b+ (AUPRC: 0.57)	all	0.6114720465036758	0.3339870196572816
Bin reclassification for, b+ (AUPRC: 0.57)	all	0.6111301077107197	0.3351931732933233
Bin reclassification for, b+ (AUPRC: 0.57)	all	0.6107026842195247	0.3360933383515243
Bin reclassification for, b+ (AUPRC: 0.57)	all	0.6102752607283296	0.3369837148926127
Bin reclassification for, b+ (AUPRC: 0.57)	all	0.6098478372371345	0.3380562005402076
Bin reclassification for, b+ (AUPRC: 0.57)	all	0.6094204137459395	0.3387181070936475
Bin reclassification for, b+ (AUPRC: 0.57)	all	0.6090784749529834	0.3396577203603947
Bin reclassification for, b+ (AUPRC: 0.57)	all	0.6085655667635493	0.34191441333269296
Bin reclassification for, b+ (AUPRC: 0.57)	all	0.6085655667635493	0.3421280276816609
Bin reclassification for, b+ (AUPRC: 0.57)	all	0.6081381432723543	0.3446872425989631
Bin reclassification for, b+ (AUPRC: 0.57)	all	0.6079671738758762	0.344857683169277
Bin reclassification for, b+ (AUPRC: 0.57)	all	0.6077107197811592	0.3457853008414806
Bin reclassification for, b+ (AUPRC: 0.57)	all	0.6073687809882031	0.34666991949255915
Bin reclassification for, b+ (AUPRC: 0.57)	all	0.6073687809882031	0.3477558611913269
Bin reclassification for, b+ (AUPRC: 0.57)	all	0.6068558727987691	0.3507237784694432
Bin reclassification for, b+ (AUPRC: 0.57)	all	0.6057445717216619	0.3527479091995221
Bin reclassification for, b+ (AUPRC: 0.57)	all	0.6050606941357497	0.35363477391956033
Bin reclassification for, b+ (AUPRC: 0.57)	all	0.6048042400410326	0.35359088410215406
Bin reclassification for, b+ (AUPRC: 0.57)	all	0.6044623012480765	0.35582729468599034
Bin reclassification for, b+ (AUPRC: 0.57)	all	0.6043768165498375	0.3567103935418769
Bin reclassification for, b+ (AUPRC: 0.57)	all	0.6042058471533596	0.35819987837016015
Bin reclassification for, b+ (AUPRC: 0.57)	all	0.6040348777568815	0.35935513400803537
Bin reclassification for, b+ (AUPRC: 0.57)	all	0.6037784236621645	0.3600999286224126
Bin reclassification for, b+ (AUPRC: 0.57)	all	0.6035219695674474	0.3615877080665813
Bin reclassification for, b+ (AUPRC: 0.57)	all	0.6033510001709694	0.3626927029804728
Bin reclassification for, b+ (AUPRC: 0.57)	all	0.6032655154727303	0.36393172090144915
Bin reclassification for, b+ (AUPRC: 0.57)	all	0.6030945460762523	0.3651467315356348
Bin reclassification for, b+ (AUPRC: 0.57)	all	0.6022396990938622	0.36637370638098704
Bin reclassification for, b+ (AUPRC: 0.57)	all	0.6018977603009061	0.3674268120857903
Bin reclassification for, b+ (AUPRC: 0.57)	all	0.6017267909044282	0.3687270822420115
Bin reclassification for, b+ (AUPRC: 0.57)	all	0.6014703368097111	0.36963488311006043
Bin reclassification for, b+ (AUPRC: 0.57)	all	0.601299367413233	0.37110900073863035
Bin reclassification for, b+ (AUPRC: 0.57)	all	0.601042913318516	0.3721878143031073
Bin reclassification for, b+ (AUPRC: 0.57)	all	0.6006154898273209	0.37356444066354744
Bin reclassification for, b+ (AUPRC: 0.57)	all	0.6003590357326039	0.3746399231836125
Bin reclassification for, b+ (AUPRC: 0.57)	all	0.6000170969396478	0.375528329142368
Bin reclassification for, b+ (AUPRC: 0.57)	all	0.5998461275431698	0.376751677852349
Bin reclassification for, b+ (AUPRC: 0.57)	all	0.5994187040519747	0.37825008091487755
Bin reclassification for, b+ (AUPRC: 0.57)	all	0.5991622499572576	0.3793364723710559
Bin reclassification for, b+ (AUPRC: 0.57)	all	0.5989057958625406	0.3804507195221287
Bin reclassification for, b+ (AUPRC: 0.57)	all	0.5989057958625406	0.3810300755968891
Bin reclassification for, b+ (AUPRC: 0.57)	all	0.5985638570695846	0.38216351926645564
Bin reclassification for, b+ (AUPRC: 0.57)	all	0.5979654641819114	0.38326667031943457
Bin reclassification for, b+ (AUPRC: 0.57)	all	0.5976235253889554	0.3842897977132806
Bin reclassification for, b+ (AUPRC: 0.57)	all	0.5973670712942384	0.3856937851860029
Bin reclassification for, b+ (AUPRC: 0.57)	all	0.5969396478030432	0.38665559246954595
Bin reclassification for, b+ (AUPRC: 0.57)	all	0.5969396478030432	0.3872989462007765
Bin reclassification for, b+ (AUPRC: 0.57)	all	0.5963412549153702	0.38887340431462175
Bin reclassification for, b+ (AUPRC: 0.57)	all	0.5962557702171312	0.39005704059948554
Bin reclassification for, b+ (AUPRC: 0.57)	all	0.5958283467259361	0.3913971248876909
Bin reclassification for, b+ (AUPRC: 0.57)	all	0.5953154385365019	0.3931797651309846
Bin reclassification for, b+ (AUPRC: 0.57)	all	0.595144469140024	0.39417959460989693
Bin reclassification for, b+ (AUPRC: 0.57)	all	0.595144469140024	0.39532110612685256
Bin reclassification for, b+ (AUPRC: 0.57)	all	0.5944605915541118	0.39759862778730704
Bin reclassification for, b+ (AUPRC: 0.57)	all	0.5944605915541118	0.3976213619989708
Bin reclassification for, b+ (AUPRC: 0.57)	all	0.5942041374593948	0.3988867209916217
Bin reclassification for, b+ (AUPRC: 0.57)	all	0.5936057445717217	0.4010858892161959
Bin reclassification for, b+ (AUPRC: 0.57)	all	0.5936057445717217	0.40129449838187703
Bin reclassification for, b+ (AUPRC: 0.57)	all	0.5932638057787656	0.40213234441997914
Bin reclassification for, b+ (AUPRC: 0.57)	all	0.5928363822875705	0.40470354808590103
Bin reclassification for, b+ (AUPRC: 0.57)	all	0.5927508975893315	0.4065193175822243
Bin reclassification for, b+ (AUPRC: 0.57)	all	0.5924944434946144	0.4086915502093284
Bin reclassification for, b+ (AUPRC: 0.57)	all	0.5918960506069414	0.4099467140319716
Bin reclassification for, b+ (AUPRC: 0.57)	all	0.5915541118139853	0.4131589945668398
Bin reclassification for, b+ (AUPRC: 0.57)	all	0.5912121730210292	0.41393344505626045
Bin reclassification for, b+ (AUPRC: 0.57)	all	0.5911266883227903	0.4140222727817028
Bin reclassification for, b+ (AUPRC: 0.57)	all	0.5907847495298342	0.4164256447336708
Bin reclassification for, b+ (AUPRC: 0.57)	all	0.589673448452727	0.4172513912412291
Bin reclassification for, b+ (AUPRC: 0.57)	all	0.5894169943580099	0.41836053637521997
Bin reclassification for, b+ (AUPRC: 0.57)	all	0.5894169943580099	0.4184620986830127
Bin reclassification for, b+ (AUPRC: 0.57)	all	0.5891605402632929	0.4204489995119571
Bin reclassification for, b+ (AUPRC: 0.57)	all	0.5890750555650539	0.42200992099944884
Bin reclassification for, b+ (AUPRC: 0.57)	all	0.5889895708668148	0.4231406988884112
Bin reclassification for, b+ (AUPRC: 0.57)	all	0.5889895708668148	0.4244963341753435
Bin reclassification for, b+ (AUPRC: 0.57)	all	0.5888186014703368	0.425684444719115
Bin reclassification for, b+ (AUPRC: 0.57)	all	0.5885621473756197	0.4270032250062019
Bin reclassification for, b+ (AUPRC: 0.57)	all	0.5883911779791418	0.4283136278780336
Bin reclassification for, b+ (AUPRC: 0.57)	all	0.5880492391861857	0.42948117625023413
Bin reclassification for, b+ (AUPRC: 0.57)	all	0.5877073003932296	0.43025220602040176
Bin reclassification for, b+ (AUPRC: 0.57)	all	0.5873653616002735	0.4317582003267563
Bin reclassification for, b+ (AUPRC: 0.57)	all	0.5870234228073175	0.4326214326214326
Bin reclassification for, b+ (AUPRC: 0.57)	all	0.5868524534108395	0.43441118774916154
Bin reclassification for, b+ (AUPRC: 0.57)	all	0.5866814840143614	0.43519340519974636
Bin reclassification for, b+ (AUPRC: 0.57)	all	0.5865105146178834	0.43537026461069867
Bin reclassification for, b+ (AUPRC: 0.57)	all	0.5859121217302103	0.4374800536158805
Bin reclassification for, b+ (AUPRC: 0.57)	all	0.5851427594460592	0.43852905375104106
Bin reclassification for, b+ (AUPRC: 0.57)	all	0.5848863053513421	0.439209141096418
Bin reclassification for, b+ (AUPRC: 0.57)	all	0.584287912463669	0.44170867261212354
Bin reclassification for, b+ (AUPRC: 0.57)	all	0.5835185501795178	0.4431891962082846
Bin reclassification for, b+ (AUPRC: 0.57)	all	0.5833475807830398	0.4443286886313322
Bin reclassification for, b+ (AUPRC: 0.57)	all	0.5832620960848008	0.4454818490467485
Bin reclassification for, b+ (AUPRC: 0.57)	all	0.5829201572918448	0.4460652842284294
[truncated: 5,103 more rows]

## Sheet: fig2d
tissue	ion_type	precision	recall	input_precision	input_recall	model
adrenal	b+	0.832811636899282	0.6580930970642687	0.5930636596079459	0.5981221898968527	casanovo
adrenal	y+	0.8909360092120414	0.8045242847638058	0.7150683123226189	0.7208250166333998	casanovo
appendix	b+	0.8189307330195024	0.6982216873913625	0.6484291799787008	0.6512902794491242	casanovo
appendix	y+	0.9118371367591528	0.8355263157894737	0.742442482611022	0.745233619763695	casanovo
bone	b+	0.8060330010312823	0.6768248053762725	0.6235208084031378	0.6240601503759399	casanovo
bone	y+	0.9034910908651133	0.8117827595409661	0.7475482020148109	0.7475980784627703	casanovo
brain	b+	0.7629461161651504	0.6249343142406726	0.5693954824389607	0.5729111928533894	casanovo
brain	y+	0.8637050722203561	0.7768458591995774	0.6755158365093967	0.6789063531898032	casanovo
colon	b+	0.8027974443101364	0.6670849293356228	0.6106258619557365	0.6140536256769251	casanovo
colon	y+	0.8940092165898618	0.8096754927334262	0.7176540519120269	0.7210830181166633	casanovo
duodenum	b+	0.81530524505589	0.6724686627265052	0.6115302766492552	0.6158992011430798	casanovo
duodenum	y+	0.8898550724637682	0.8183482639115935	0.736729396495782	0.7423657882691428	casanovo
endometrium	b+	0.80152466367713	0.642152700672719	0.5798455648562715	0.5836326823852133	casanovo
endometrium	y+	0.875322788896062	0.8014459415050936	0.7090362233555643	0.7127177127834374	casanovo
esophagus	b+	0.8265036932817447	0.6807220889954703	0.6221957514393488	0.626298960831335	casanovo
esophagus	y+	0.897332581191071	0.8249916247906197	0.7414390406395737	0.7456616415410385	casanovo
fallopian	b+	0.814322431977311	0.6578094620868438	0.5917315989439114	0.5955281918340894	casanovo
fallopian	y+	0.8987119437939111	0.8047619047619048	0.6969382459782044	0.7008480104370516	casanovo
fat	b+	0.8254088686562131	0.6951148116828205	0.6343312597200622	0.6367657581474013	casanovo
fat	y+	0.9222967577064368	0.8457068233757754	0.7515782622844126	0.7540319947763631	casanovo
gallbladder	b+	0.8073507429877781	0.653115823817292	0.5951532430506058	0.5993474714518761	casanovo
gallbladder	y+	0.8739879759519038	0.7934725505647492	0.7105348882663366	0.7161807197268191	casanovo
heart	b+	0.8350264825909525	0.67953041899079	0.6198917107129045	0.6237514593332468	casanovo
heart	y+	0.8992172211350293	0.82234132949866	0.7167836713468538	0.7207660631413818	casanovo
kidney	b+	0.7958986093997535	0.6488122655787326	0.5917419185970423	0.5950516549318945	casanovo
kidney	y+	0.8799188640973631	0.8005954349983461	0.7131869576650013	0.7177638107839894	casanovo
liver	b+	0.8153068220774768	0.6637849435224332	0.5969624701895319	0.600239793020761	casanovo
liver	y+	0.91331096196868	0.8401371341502127	0.7235093049753133	0.7256682115421244	casanovo
lung	b+	0.8248556998556998	0.6637919684002633	0.5975952427628569	0.6020408163265306	casanovo
lung	y+	0.8817230668628413	0.8118870924993374	0.7094376849720486	0.7147495361781077	casanovo
lymph	b+	0.7798157523445929	0.6586538461538461	0.6078773767947225	0.6106418918918919	casanovo
lymph	y+	0.8998874236088774	0.8171361348931442	0.7285872467921579	0.7310633291941703	casanovo
ovary	b+	0.8363435936572543	0.6971602697095436	0.6366980766748419	0.6395876556016598	casanovo
ovary	y+	0.9088450524976136	0.8331050675014674	0.7424636174636174	0.7453205504467488	casanovo
pancreas	b+	0.834989010989011	0.7065118556340491	0.6619737942570393	0.6643351752115828	casanovo
pancreas	y+	0.9147033533963886	0.8352627517013962	0.7431506849315068	0.7460183820949975	casanovo
placenta	b+	0.8278907922912205	0.6700969720957847	0.6081001376236975	0.6121116168612706	casanovo
placenta	y+	0.9002877106452939	0.8100988653705793	0.7219254863171777	0.7264282396655829	casanovo
prostate	b+	0.8338994861074819	0.6758739474355703	0.606577113166899	0.6106787445776984	casanovo
prostate	y+	0.903592433635352	0.821944177093359	0.7250940149149085	0.7299326275264677	casanovo
rectum	b+	0.8258223829261839	0.6683220073183481	0.6090915002926448	0.611996863565081	casanovo
rectum	y+	0.9042579374846172	0.8195933943022568	0.7222076560041951	0.7249161129021646	casanovo
salivary	b+	0.831417295813315	0.6967371722159205	0.6434499701215058	0.6466270767998933	casanovo
salivary	y+	0.9187948589550992	0.8336238101622201	0.7357028327097809	0.738168655315726	casanovo
small	b+	0.8158400279427175	0.6585859864548389	0.5891775983854692	0.5913032470409519	casanovo
small	y+	0.8924655388471178	0.8203394155927013	0.7252831149001145	0.7273191272170474	casanovo
smooth	b+	0.8114575146275435	0.6585898709036743	0.612286599433129	0.6149619331347236	casanovo
smooth	y+	0.8799511996746645	0.7974278669954021	0.7177751227930439	0.720597054707803	casanovo
spleen	b+	0.7788548426846299	0.6665117514274332	0.6235116110782185	0.6292657017660337	casanovo
spleen	y+	0.8943632912437072	0.8120617110799438	0.7171697114111729	0.7236358779135778	casanovo
stomach	b+	0.8101818181818182	0.654371129902124	0.591479195699781	0.5934482988214927	casanovo
stomach	y+	0.8947231833910034	0.7969628043885469	0.6904030966364122	0.6920658282044421	casanovo
testis	b+	0.8007252786131258	0.6480996068152032	0.590052799687113	0.5931847968545216	casanovo
testis	y+	0.8896569164629521	0.7969171991304921	0.6930602061584925	0.6953428627890126	casanovo
thyroid	b+	0.7919251944420169	0.6487452823942264	0.5965639810426541	0.6000794544130306	casanovo
thyroid	y+	0.8757974642655253	0.794962350902912	0.7191063378414214	0.722796028520024	casanovo
tonsil	b+	0.7943751658264792	0.6559697970740915	0.602859252298812	0.6055416975662374	casanovo
tonsil	y+	0.8905380333951762	0.8039761161623016	0.7128198204280024	0.7164472791423531	casanovo
urinary	b+	0.7807665864558267	0.648487626031164	0.5908943089430895	0.5948016236742176	casanovo
urinary	y+	0.8866699950074888	0.797958511689167	0.6975191464292728	0.701745143233454	casanovo
adrenal	b+	0.9107966779452475	0.832994290963974	0.7761467889908257	0.7772163527790538	novor
adrenal	y+	0.928290841870138	0.8612560258865483	0.7935326659641728	0.7956811728191243	novor
appendix	b+	0.9124622356495468	0.8453929899097186	0.8011536931441453	0.8021109930961232	novor
appendix	y+	0.92664999621126	0.8767040898155574	0.8159316832343718	0.8172948409516172	novor
bone	b+	0.9035588580367618	0.8313867633239361	0.7805701932171328	0.7755403409853672	novor
bone	y+	0.9307355864811132	0.8516849397995561	0.7932483731019523	0.7871123965830362	novor
brain	b+	0.9037627198864084	0.8141109942135718	0.7533697153001512	0.7534192530247238	novor
brain	y+	0.912742164120334	0.8432554135487716	0.7670571107140494	0.7675650619164294	novor
colon	b+	0.9026276276276276	0.8265742420316144	0.7783244853036385	0.7788287121015807	novor
colon	y+	0.918623084471956	0.8536951275194051	0.792442996742671	0.7934250864261952	novor
duodenum	b+	0.9141250770178682	0.8297967818449901	0.7627587093456742	0.7607538944804154	novor
duodenum	y+	0.94095223276801	0.8656928645294726	0.782617136940202	0.781605480868666	novor
endometrium	b+	0.907390580039376	0.830230295167045	0.7785431152121646	0.7772299708076549	novor
endometrium	y+	0.9303319343761924	0.8642652049073349	0.7971630278467774	0.7958104933437745	novor
esophagus	b+	0.8992359482562977	0.8324231857359037	0.7818851542458726	0.7820909270346733	novor
esophagus	y+	0.9308335250364236	0.869213959340441	0.8031084656084656	0.8041189325210251	novor
fallopian	b+	0.9053497942386832	0.8304411858871742	0.7748047625144028	0.7750528270474483	novor
fallopian	y+	0.9188321385902032	0.8567564086049207	0.792184381639091	0.7925415432178281	novor
fat	b+	0.9137131748168088	0.8410233277484211	0.7877772047447138	0.787472612450058	novor
fat	y+	0.9349006770329588	0.8768045575192595	0.8143949209639803	0.8138149802550657	novor
gallbladder	b+	0.9085096666159233	0.8261798407457759	0.7733281493001555	0.7725771994562051	novor
gallbladder	y+	0.925238600212089	0.8646254071661238	0.7964665232414108	0.7958957654723127	novor
heart	b+	0.9190879280103714	0.8408424072504401	0.7845152895250488	0.7862032992110582	novor
heart	y+	0.9286200893195063	0.8757054731592072	0.8035234789442661	0.8051581572384827	novor
kidney	b+	0.8893952266934425	0.8103927013090043	0.7621095817893065	0.7614042046806823	novor
kidney	y+	0.9154576111677516	0.8480473687712061	0.7760787181703345	0.776595036923691	novor
liver	b+	0.9266809993327896	0.855787597096651	0.797970126388357	0.7959378581433847	novor
liver	y+	0.9387247733255338	0.8842037808394745	0.8254356072783385	0.8226850368471643	novor
lung	b+	0.918868066531196	0.84122705686048	0.7833536546236283	0.7834039276087794	novor
lung	y+	0.9289503175196115	0.8703572120664039	0.8036187399030694	0.8033072798914799	novor
lymph	b+	0.8825760392652636	0.8174892564135955	0.7761145247744803	0.7730824326084126	novor
lymph	y+	0.9135746262994158	0.8492567611813241	0.790375525210084	0.7883570165673499	novor
ovary	b+	0.9108294255568582	0.8446490218642118	0.7945932127564389	0.7948472062396112	novor
ovary	y+	0.9394525438857484	0.8810581193280556	0.8116286540314809	0.8130913303726588	novor
pancreas	b+	0.91086642018968	0.8394318897362345	0.7950750666479585	0.7929056181347512	novor
pancreas	y+	0.937617375683841	0.8735511064278187	0.8080630408780693	0.8068141903758342	novor
placenta	b+	0.8945253260539885	0.8196657598134474	0.7623973621258162	0.7638295115947662	novor
placenta	y+	0.9177629106216644	0.8602816534098318	0.7943396226415095	0.7959968705176685	novor
prostate	b+	0.9064584707865992	0.831200602182913	0.7752351097178684	0.7756241374984318	novor
prostate	y+	0.9187736123219994	0.8633807266982623	0.7974643623060427	0.7989257503949447	novor
rectum	b+	0.9169316977131606	0.8486820696387894	0.785598443074927	0.7881548974943052	novor
rectum	y+	0.940146207736826	0.880298273155416	0.8049146134793378	0.8077577184720042	novor
salivary	b+	0.911892592875124	0.8423827095413812	0.7878987608752966	0.7876910911966263	novor
salivary	y+	0.933240611961057	0.8706645485835319	0.7991928013762075	0.7995101932750861	novor
small	b+	0.9090027597523682	0.8311786592672006	0.7694589988005808	0.7686826007441508	novor
small	y+	0.932526339385788	0.865688702610021	0.7932261549215225	0.7927224233187273	novor
smooth	b+	0.8951107715813598	0.8304304304304304	0.7779031936790386	0.7818485151818485	novor
smooth	y+	0.9071401298205422	0.8499060654857756	0.7934673702491484	0.7970343531937735	novor
spleen	b+	0.9040131775980832	0.834038950042337	0.7875407697325506	0.7863609717970429	novor
spleen	y+	0.923181921589444	0.8593135970657585	0.7983209811766249	0.7972229499607021	novor
stomach	b+	0.9132161955691368	0.8388136262001842	0.7845749917952084	0.786071287649612	novor
stomach	y+	0.9273253599451512	0.8673766371213123	0.8036044362292052	0.8051991004101071	novor
testis	b+	0.8827517903397837	0.8036937936435424	0.7569226750261233	0.7563792990928669	novor
testis	y+	0.9021488871834228	0.8380720992842603	0.772954485661668	0.7716855998424059	novor
thyroid	b+	0.8826205641492265	0.8106780216180806	0.7606848777937525	0.7625286603340976	novor
thyroid	y+	0.90903512808713	0.8484328604420983	0.7797803065184503	0.7822500824810293	novor
tonsil	b+	0.9205240859877608	0.8412421024331227	0.7895941307127953	0.7884796343594569	novor
tonsil	y+	0.9355270408564906	0.864841108857336	0.8031767489016559	0.803448275862069	novor
urinary	b+	0.8817860100896017	0.8171293250888041	0.7687257926869296	0.7702933824496777	novor
urinary	y+	0.91084887704606	0.8530598742970559	0.7898072352785847	0.7915315911346344	novor

## Sheet: fig2e
tissue	ion_type	model	rel_improvement_precision	rel_improvement_recall
adrenal	b+	casanovo	0.4042533603387959	0.1002653106345343
adrenal	y+	casanovo	0.2459453088029943	0.116115931327303
appendix	b+	casanovo	0.2629455279085406	0.0720591254362554
appendix	y+	casanovo	0.2281586225405687	0.1211602558328077
bone	b+	casanovo	0.2927122722585082	0.0845505917475211
bone	y+	casanovo	0.2086057974990791	0.085854529228023
brain	b+	casanovo	0.3399230230930721	0.0908048612703507
brain	y+	casanovo	0.2785859716974104	0.1442607003891052
colon	b+	casanovo	0.3147124848903471	0.0863626586362658
colon	y+	casanovo	0.2457384086496501	0.1228602981778024
duodenum	b+	casanovo	0.3332213893368856	0.0918485711272805
duodenum	y+	casanovo	0.2078452097830236	0.1023518012860036
endometrium	b+	casanovo	0.3823071387565186	0.1002685765443152
endometrium	y+	casanovo	0.2345247817573195	0.1244928070822573
esophagus	b+	casanovo	0.3283660188449737	0.0868964050202083
esophagus	y+	casanovo	0.2102580684408279	0.106388714170186
fallopian	b+	casanovo	0.3761685761427427	0.1045815649145716
fallopian	y+	casanovo	0.2895144569552246	0.1482688011913626
fat	b+	casanovo	0.3012268527022863	0.091633466135458
fat	y+	casanovo	0.2271466645444579	0.1215794942847245
gallbladder	b+	casanovo	0.3565426256429373	0.0897114861186718
gallbladder	y+	casanovo	0.2300423109192895	0.1079222446359802
heart	b+	casanovo	0.3470521837284013	0.0894249766039305
heart	y+	casanovo	0.2545168885409714	0.140926815997098
kidney	b+	casanovo	0.3450096813941206	0.0903461240738692
kidney	y+	casanovo	0.2337842898561237	0.1154023412296063
liver	b+	casanovo	0.3657589258812568	0.1058662741799831
liver	y+	casanovo	0.2623347836553988	0.157742782152231
lung	b+	casanovo	0.3802916101576572	0.1025697102241662
lung	y+	casanovo	0.2428478012097434	0.1359043292852506
lymph	b+	casanovo	0.2828504269339393	0.0786253856793275
lymph	y+	casanovo	0.23511278514814	0.1177364562846414
ovary	b+	casanovo	0.3135638763431827	0.0900152052711606
ovary	y+	casanovo	0.2240937213898557	0.1177808890444522
pancreas	b+	casanovo	0.2613626373626374	0.0634870499052431
pancreas	y+	casanovo	0.2308450653997489	0.1196275745321171
placenta	b+	casanovo	0.3614382583868665	0.0947300355641771
placenta	y+	casanovo	0.2470645900562553	0.115180854950676
prostate	b+	casanovo	0.3747625289614833	0.1067585918729758
prostate	y+	casanovo	0.2461727928362376	0.1260548523206752
rectum	b+	casanovo	0.3558264768584167	0.0920350202861413
rectum	y+	casanovo	0.252074704507653	0.1306044654202214
salivary	b+	casanovo	0.292124227865477	0.0774945826024144
salivary	y+	casanovo	0.2488668224518639	0.1293134762077732
small	b+	casanovo	0.3847098568892879	0.1137871976022264
small	y+	casanovo	0.2305064332981576	0.1278947368421052
smooth	b+	casanovo	0.3252903385094694	0.0709441274625901
smooth	y+	casanovo	0.225942738514749	0.1066210467911965
spleen	b+	casanovo	0.2491424840313421	0.0591897024688752
spleen	y+	casanovo	0.247073429082596	0.1221965851407476
stomach	b+	casanovo	0.3697553930418287	0.102659037361158
stomach	y+	casanovo	0.2959431783403379	0.151570807153214
testis	b+	casanovo	0.3570400463106453	0.0925762262483429
testis	y+	casanovo	0.2836646925584714	0.1460780598711633
thyroid	b+	casanovo	0.3274773865125366	0.0810989738497185
thyroid	y+	casanovo	0.217897017699012	0.0998432746381488
tonsil	b+	casanovo	0.3176793136994782	0.0832776664439991
tonsil	y+	casanovo	0.2493171596441656	0.1221706601003884
urinary	b+	casanovo	0.3213303540735648	0.0902586681342871
urinary	y+	casanovo	0.2711765684806122	0.137105855855856
adrenal	b+	novor	0.1734850815133806	0.0717662951705504
adrenal	y+	novor	0.1698205778866439	0.0824134782969541
appendix	b+	novor	0.1389353172280449	0.0539601092443928
appendix	y+	novor	0.1356955677195894	0.0726901062959934
bone	b+	novor	0.1575625944833087	0.0720096936126017
bone	y+	novor	0.1733217716432562	0.0820372585882756
brain	b+	novor	0.1996270908319415	0.0805550706929656
brain	y+	novor	0.1899272575293216	0.0986109912863428
colon	b+	novor	0.159706066905368	0.061304275494926
colon	y+	novor	0.1592292294183264	0.0759618546530747
duodenum	b+	novor	0.1984459381683654	0.0907558776438863
duodenum	y+	novor	0.2023148847044811	0.1075828991978831
endometrium	b+	novor	0.1654981751294513	0.0681913028962524
endometrium	y+	novor	0.1670535409665428	0.0860188601886018
esophagus	b+	novor	0.1500869959906194	0.0643560191806176
esophagus	y+	novor	0.1590383676645577	0.0809519888001317
fallopian	b+	novor	0.1684876475212084	0.0714639788499669
fallopian	y+	novor	0.1598715651135005	0.0810239739943112
fat	b+	novor	0.1598624196201583	0.0680032733224222
fat	y+	novor	0.1479696802705237	0.0774003659215656
gallbladder	b+	novor	0.1748048579870058	0.0693815987933634
gallbladder	y+	novor	0.1616792083697498	0.0863550789882949
heart	b+	novor	0.1715360303134359	0.0694974290927186
heart	y+	novor	0.1556850716292726	0.0876192028690194
kidney	b+	novor	0.1670175102710169	0.0643396717895283
kidney	y+	novor	0.1795937573523645	0.0920071960935491
liver	b+	novor	0.1612978590150775	0.0751939844812414
liver	y+	novor	0.1372477332553379	0.0747780028041751
lung	b+	novor	0.1729926337966434	0.0738101089538789
lung	y+	novor	0.1559590031855893	0.0834673528465743
lymph	b+	novor	0.1371724289295042	0.0574412532637074
lymph	y+	novor	0.155874134711579	0.0772489409419385
ovary	b+	novor	0.1462839235653632	0.0626558352770851
ovary	y+	novor	0.1574906075818627	0.0835905960579435
pancreas	b+	novor	0.1456357498794405	0.0586781964175417
pancreas	y+	novor	0.1603270144183224	0.0827165868524162
placenta	b+	novor	0.1733059038396405	0.0731004070556309
placenta	y+	novor	0.1553784860557767	0.0807600950118765
prostate	b+	novor	0.1692691151675096	0.0716538617064292
prostate	y+	novor	0.1521187099385412	0.0806770544965593
rectum	b+	novor	0.1671760627785607	0.0767960363336086
rectum	y+	novor	0.1680073786621092	0.089804842497368
salivary	b+	novor	0.1573727973148218	0.0694328258323573
salivary	y+	novor	0.167729001505043	0.0889974335623808
small	b+	novor	0.1813530820606501	0.0813028140126344
small	y+	novor	0.1756121928153606	0.0920451814467677
smooth	b+	novor	0.1506711617264304	0.0621372482075792
smooth	y+	novor	0.1432607865597555	0.0663355501304823
spleen	b+	novor	0.1478938136816545	0.0606311604406526
spleen	y+	novor	0.1564044329998566	0.0778836674334539
stomach	b+	novor	0.1639629163804732	0.0670961264954406
stomach	y+	novor	0.153957492191666	0.0772200772200772
testis	b+	novor	0.1662377406111101	0.0625539257981018
testis	y+	novor	0.1671436079592205	0.0860279101429544
thyroid	b+	novor	0.1602972399150741	0.0631443298969072
thyroid	y+	novor	0.1657579968206357	0.0846056516237874
tonsil	b+	novor	0.1658193116972266	0.0669167163924644
tonsil	y+	novor	0.1647835201103913	0.0764116805520489
urinary	b+	novor	0.1470748327664306	0.0608027327070879
urinary	y+	novor	0.1532546631138178	0.0777331995987964

## Sheet: fig3a
peptide	n_occ	mq_peptide	init_peptide	prob_correct	num_peptides	pep_type	ci_upp	ci_low
IIGYVGAGAK	0.021484375	IIGYVVER	IIGYVGKAK	0.0	1024	Incorrect peptide	0.030364996434547452	0.012603753565452546
IIGYRAGAK	0.0322265625	IIGYVVER	IIGYVGKAK	0.0	1024	Incorrect peptide	0.043043191977279766	0.021409933022720238
IIGYVGAKK	0.0478515625	IIGYVVER	IIGYVGKAK	0.0	1024	Incorrect peptide	0.0609252621647185	0.0347778628352815
IIGYVGKAK	0.05078125	IIGYVVER	IIGYVGKAK	0.0	1024	Initial peptide	0.06422848394085331	0.03733401605914669
IIGYRAKK	0.0595703125	IIGYVVER	IIGYVGKAK	0.0	1024	Incorrect peptide	0.07406724835003042	0.045073376649969576
IIGYVKGAK	0.0693359375	IIGYVVER	IIGYVGKAK	0.0	1024	Incorrect peptide	0.08489465447560174	0.05377722052439827
IIGYRKAK	0.080078125	IIGYVVER	IIGYVGKAK	0.0	1024	Incorrect peptide	0.0967019337417363	0.0634543162582637
IIGYVKKK	0.1494140625	IIGYVVER	IIGYVGKAK	0.0	1024	Incorrect peptide	0.1712490500673038	0.1275790749326962
IIGYVVER	0.4892578125	IIGYVVER	IIGYVGKAK	0.4892578125	1024	Correct peptide	0.5198751811537626	0.45864044384623737

## Sheet: fig3b
Lev_smallest	Lev_init
0	2
0	0
0	0
0	0
0	0
0	0
0	0
0	0
0	0
0	0
0	0
0	0
0	0
0	0
0	0
0	0
0	0
0	0
0	0
0	0
0	0
0	0
0	0
0	0
0	0
0	0
0	0
0	0
0	0
0	0
0	0
0	0
0	0
0	2
0	0
0	0
0	0
0	0
0	0
0	2
0	0
0	0
0	0
0	0
0	0
0	0
0	0
0	6
0	0
0	0
0	0
0	0
0	0
0	0
0	0
0	0
0	0
0	10
0	0
0	0
0	0
0	0
0	0
0	0
0	0
0	8
0	0
0	0
0	2
0	2
0	0
0	0
0	0
0	0
0	0
0	0
0	0
0	0
0	0
0	0
0	0
0	0
0	0
0	0
0	0
0	0
0	0
0	0
0	0
0	0
0	0
0	0
0	0
0	0
0	0
0	2
0	0
0	0
0	0
0	0
0	0
0	0
0	0
0	0
0	0
0	0
0	0
0	0
0	0
0	6
0	0
0	0
0	0
0	0
0	0
0	0
0	2
0	0
0	0
0	0
0	0
0	0
0	0
0	0
0	0
0	0
0	2
0	0
0	0
0	0
0	0
0	0
0	0
0	2
0	0
0	0
0	0
0	0
0	0
0	0
0	0
0	0
0	0
0	0
0	0
0	2
0	0
0	0
0	0
0	0
0	0
0	0
0	0
0	0
0	0
0	0
0	0
0	0
0	0
0	0
0	0
0	0
0	0
0	0
0	0
0	0
0	0
0	0
0	0
0	0
0	0
0	0
0	0
0	0
0	0
0	0
0	0
0	0
0	0
0	0
0	0
0	0
0	0
0	0
0	0
0	0
0	0
0	0
0	0
0	6
0	4
0	0
0	0
0	0
0	0
0	0
0	0
0	0
0	0
0	0
0	0
0	0
0	0
0	0
0	0
0	0
0	0
0	0
0	0
0	0
0	0
0	0
0	0
0	0
0	0
0	0
0	0
0	0
0	0
0	0
0	0
0	0
0	0
0	0
0	0
0	0
0	0
0	0
0	0
0	0
0	0
0	0
0	0
0	8
0	0
0	0
0	0
0	0
0	0
0	0
0	0
0	0
0	0
0	0
0	0
0	0
0	0
0	0
0	0
0	0
0	0
0	2
0	0
0	0
0	2
0	0
0	2
0	0
0	0
0	0
0	0
0	0
0	0
0	0
0	2
0	0
0	0
0	0
0	0
0	0
0	0
0	0
0	0
0	2
0	0
0	0
0	0
0	0
0	0
0	0
0	0
0	0
0	0
0	0
0	0
0	0
0	0
0	0
0	0
0	0
0	0
0	0
0	0
0	0
0	0
0	0
0	0
0	0
0	0
0	4
0	0
0	0
0	0
0	0
0	0
0	2
0	0
0	0
0	0
0	0
0	0
0	0
0	0
0	0
0	0
0	0
0	0
0	0
0	0
0	0
0	2
0	0
0	0
0	0
0	0
0	0
0	0
0	0
0	0
0	0
0	0
0	0
0	0
0	0
0	0
0	0
0	0
0	0
0	0
0	0
0	0
0	0
0	0
0	2
0	2
0	0
0	2
0	2
0	0
0	0
0	0
0	0
0	0
0	0
0	0
0	0
0	0
0	0
0	0
0	0
0	0
0	0
0	0
0	0
0	0
0	0
0	0
0	0
0	0
0	0
0	0
0	0
0	0
0	0
0	0
0	0
0	0
0	0
0	0
0	0
0	0
0	0
0	0
0	0
0	0
0	0
0	0
0	6
0	0
0	0
0	0
0	0
0	0
0	0
0	0
0	0
0	0
0	0
0	0
0	0
0	0
0	0
0	0
0	0
0	0
0	0
0	0
0	0
0	0
0	0
0	0
0	0
0	5
0	0
0	0
0	0
0	0
0	2
0	0
0	0
0	0
0	0
0	0
0	0
0	2
0	0
0	0
0	0
0	0
0	2
0	0
0	0
0	2
0	0
0	0
0	0
0	0
0	0
0	0
0	0
0	0
0	0
0	0
0	4
0	0
0	0
0	0
0	0
0	0
0	0
0	6
0	0
0	0
0	0
0	0
0	0
0	0
0	0
0	0
0	0
0	0
0	0
0	0
0	0
0	0
0	0
0	0
0	0
0	0
0	0
0	0
0	0
0	0
0	0
0	0
0	0
0	0
0	0
0	0
0	0
0	0
0	0
0	0
0	0
0	0
0	0
0	0
0	0
0	0
0	0
0	0
0	0
0	0
0	0
0	0
0	0
0	0
0	0
0	0
0	0
0	0
0	0
0	0
0	0
0	0
0	0
0	0
0	0
0	2
0	0
0	0
0	0
0	0
0	0
0	0
0	0
0	0
0	0
0	0
0	0
0	2
0	0
0	0
0	0
0	0
0	0
0	0
0	0
0	0
0	0
0	0
0	0
0	0
0	0
0	0
0	0
0	0
0	0
0	0
0	8
0	0
0	0
0	0
0	0
0	0
0	0
0	0
0	0
0	0
0	0
0	0
0	0
0	2
0	0
0	0
0	0
0	0
0	2
0	0
0	0
0	0
0	0
0	0
0	0
0	0
0	2
0	0
0	0
0	0
0	0
0	0
0	0
0	0
0	0
0	0
0	0
0	0
0	0
0	0
0	0
0	0
0	5
0	0
0	0
0	0
0	0
0	0
0	0
0	0
0	0
0	0
0	0
0	4
0	0
0	0
0	6
0	2
0	0
0	2
0	0
0	0
0	0
0	0
0	0
0	0
0	0
0	0
0	0
0	0
0	0
0	0
0	0
0	9
0	0
0	0
0	0
0	0
0	0
0	0
0	0
0	0
0	0
0	0
0	0
0	0
0	0
0	0
0	0
0	0
0	0
0	0
0	0
0	0
0	0
0	0
0	0
0	0
0	0
0	0
0	0
0	0
0	0
0	0
0	0
0	0
0	0
0	0
0	0
0	0
0	0
0	0
0	0
0	0
0	0
0	0
0	0
0	0
0	0
0	2
0	0
0	0
0	0
0	0
0	0
0	0
0	0
0	0
0	0
0	0
0	0
0	0
0	2
0	0
0	0
0	0
0	0
0	0
0	0
0	0
0	0
0	0
0	0
0	0
0	0
0	0
0	0
0	0
0	0
0	0
0	0
0	0
0	0
0	0
0	0
0	0
0	0
0	0
0	0
0	0
0	0
0	0
0	0
0	0
0	0
0	0
0	0
0	0
0	0
0	0
0	0
0	0
0	0
0	0
0	0
0	0
0	0
0	0
0	0
0	0
0	0
0	0
0	0
0	0
0	0
0	0
0	3
0	0
0	0
0	0
0	0
0	0
0	0
0	0
0	0
0	0
0	0
0	0
0	0
0	0
0	0
0	0
0	0
0	0
0	0
0	0
0	0
0	0
0	0
0	0
0	0
0	0
0	0
0	0
0	0
0	0
0	0
0	0
0	0
0	0
0	0
0	0
0	0
0	0
0	0
0	0
0	0
0	2
0	0
0	0
0	0
0	0
0	0
0	0
0	0
0	0
0	0
0	0
0	2
0	0
0	0
0	0
0	0
0	0
0	0
0	3
0	0
0	0
0	0
0	0
0	0
0	0
0	2
0	0
0	0
0	0
0	0
0	3
0	0
0	0
0	0
0	0
0	0
0	0
0	0
0	0
0	0
0	0
0	0
0	0
0	0
0	0
0	0
0	0
0	0
0	0
0	0
0	0
0	0
0	0
0	0
0	0
0	0
0	0
0	0
0	0
0	0
0	0
0	2
0	0
0	0
0	0
0	0
0	0
0	0
0	0
0	0
0	0
0	0
0	0
0	0
0	0
0	0
0	0
0	0
0	2
0	0
0	0
0	0
0	0
0	0
0	0
0	0
0	0
0	0
0	0
0	0
0	0
0	0
0	0
0	0
0	0
0	0
0	0
0	0
0	0
0	0
0	0
0	0
0	2
0	0
0	0
0	0
0	0
0	0
0	0
0	0
0	0
0	0
0	0
0	0
0	0
0	0
0	0
0	0
0	0
0	0
0	0
0	0
0	0
0	2
0	2
0	0
0	2
0	0
0	0
0	0
0	0
0	0
0	0
0	0
0	0
0	0
0	4
0	0
0	0
0	0
0	0
0	0
0	0
0	0
0	0
0	0
0	0
0	0
0	0
0	0
0	0
0	0
0	4
0	0
0	0
0	0
0	0
0	0
0	0
0	0
0	0
0	2
0	0
0	0
0	0
0	0
0	0
0	0
0	0
0	7
0	0
0	0
0	0
0	0
0	0
0	0
0	0
0	0
0	0
0	0
0	0
0	0
0	0
0	4
0	0
0	0
0	0
0	0
0	0
0	7
0	0
0	0
0	0
0	0
0	0
0	0
0	0
0	0
0	0
0	0
0	2
0	0
0	0
0	0
0	0
0	0
0	0
0	7
0	0
0	0
0	0
0	0
0	0
0	0
0	0
0	0
0	0
0	0
0	0
0	0
0	0
0	0
0	0
0	2
0	0
0	0
0	0
0	0
0	0
0	0
0	0
0	0
0	0
0	0
0	0
0	0
0	0
0	0
0	0
0	0
0	0
0	0
0	0
0	0
0	0
0	0
0	0
0	0
0	0
0	0
0	0
0	0
0	0
0	0
0	0
0	0
0	0
0	0
0	2
0	0
0	2
0	0
0	0
0	0
0	0
0	0
0	0
0	2
0	0
0	0
0	0
0	6
0	0
0	0
0	0
0	0
0	0
0	0
0	0
0	0
0	0
0	0
0	0
0	0
0	0
0	0
0	0
0	0
0	0
0	0
0	0
0	0
0	0
0	3
0	0
0	0
0	0
0	0
0	0
0	0
0	0
0	0
0	0
0	0
0	0
0	0
0	0
0	0
0	0
0	0
0	0
0	0
0	3
0	0
0	0
0	0
0	0
0	3
0	0
0	0
0	0
0	3
0	4
0	0
0	0
0	0
0	0
0	0
0	0
0	2
0	2
0	0
0	0
0	0
0	4
0	4
0	0
0	5
0	4
0	0
0	2
0	0
0	0
0	0
0	2
0	2
0	0
0	2
0	0
0	0
0	0
0	0
0	0
0	0
0	3
0	0
0	0
0	0
0	0
0	0
0	0
0	0
0	0
0	0
0	0
0	0
0	0
0	0
0	0
0	0
0	0
0	0
0	0
0	0
0	0
0	0
0	0
0	0
0	0
0	0
0	6
0	0
0	0
0	0
0	0
0	0
0	0
0	2
0	0
0	8
0	0
0	0
0	5
0	0
0	0
0	0
0	0
0	0
0	0
0	0
0	3
0	0
0	0
0	0
0	0
0	5
0	0
0	4
0	0
0	0
0	4
0	0
0	2
0	0
0	0
0	0
0	0
0	0
0	0
0	0
0	0
0	0
0	0
0	0
0	0
0	0
0	0
0	0
0	0
0	0
0	3
0	0
0	0
0	2
0	2
0	0
0	0
0	6
0	4
0	0
0	0
0	0
0	2
0	2
0	3
0	0
0	0
0	0
0	0
0	0
0	0
0	0
0	0
0	3
0	0
0	2
0	0
0	0
0	0
0	0
0	0
0	0
0	0
0	2
0	0
0	0
0	0
0	5
0	0
0	0
0	0
0	0
0	0
0	0
0	0
0	0
0	0
0	0
0	0
0	0
0	4
0	0
0	0
0	4
0	0
0	0
0	2
0	0
0	0
0	0
0	0
0	0
0	0
0	0
0	0
0	0
0	0
0	0
0	4
0	0
0	0
0	0
0	0
0	0
0	0
0	0
0	0
0	0
0	0
0	0
0	0
0	0
0	0
0	2
0	0
0	0
0	0
0	0
0	0
0	0
0	0
0	0
0	0
0	4
0	5
0	0
0	0
0	0
0	0
0	0
0	0
0	0
0	0
0	0
0	0
0	2
0	0
0	0
0	0
0	0
0	0
0	0
0	0
0	0
0	0
0	0
0	0
0	0
0	0
0	0
0	0
0	0
0	0
0	0
0	7
0	0
0	0
0	0
0	0
0	2
0	0
0	4
0	0
0	2
0	>10
0	3
0	0
0	0
0	0
0	0
0	3
0	0
0	0
0	0
0	0
0	0
0	0
0	0
0	2
0	0
0	5
0	0
0	0
0	0
0	0
0	0
0	0
0	0
0	0
0	0
0	0
0	0
0	0
0	0
0	0
0	0
0	0
0	0
0	0
0	0
0	0
0	0
0	2
0	0
0	0
0	2
0	0
0	0
0	0
0	5
0	0
0	2
0	0
0	0
0	0
0	0
0	0
0	0
0	0
0	0
0	0
0	0
0	0
0	0
0	0
0	0
0	0
0	0
0	0
0	0
0	0
0	0
0	0
0	0
0	0
0	0
0	8
0	0
0	0
0	0
0	0
0	0
0	0
0	0
0	0
0	0
0	0
0	0
0	0
0	0
0	0
0	0
0	0
0	0
0	2
0	0
0	0
0	0
0	0
0	0
0	0
0	0
0	2
0	2
0	0
0	10
0	2
0	0
0	0
0	0
0	0
0	0
0	0
0	0
0	0
0	0
0	0
0	0
0	0
0	0
0	0
0	0
0	0
0	0
0	0
0	2
0	0
0	0
0	0
0	0
0	0
0	0
0	0
0	0
0	0
0	0
0	0
0	>10
0	0
0	10
0	2
0	0
0	2
0	0
0	0
0	2
0	0
0	0
0	0
0	0
0	0
0	0
0	2
0	0
0	0
0	0
0	0
0	0
0	2
0	0
0	0
0	0
0	0
0	0
0	0
0	0
0	0
0	0
0	0
0	2
0	0
0	0
0	0
0	0
0	3
0	0
0	0
0	0
0	0
0	0
0	2
0	0
0	0
0	0
0	0
0	>10
0	0
0	0
0	0
0	0
0	0
0	0
0	2
0	0
0	0
0	0
0	0
0	0
0	0
0	0
0	0
0	0
0	0
0	2
0	0
0	0
0	0
0	0
0	0
0	0
0	0
0	0
0	0
0	0
0	0
0	0
0	0
0	0
0	0
0	0
0	2
0	2
0	0
0	2
0	2
0	2
0	0
0	0
0	0
0	0
0	0
0	0
0	0
0	0
0	0
0	0
0	0
0	0
0	0
0	2
0	0
0	0
0	0
0	0
0	0
0	0
0	0
0	0
0	0
0	0
0	0
0	0
0	0
0	0
0	0
0	0
0	0
0	0
0	0
0	0
0	0
0	0
0	0
0	0
0	0
0	0
0	0
0	0
0	0
0	2
0	0
0	0
0	0
0	0
0	0
0	0
0	0
0	0
0	0
0	0
0	0
0	0
0	0
0	0
0	0
0	2
0	0
0	0
0	2
0	0
0	0
0	0
0	0
0	0
0	0
0	0
0	0
0	0
0	0
0	0
0	0
0	0
0	0
0	0
0	0
0	0
0	0
0	0
0	0
0	0
0	0
0	0
0	0
0	0
0	0
0	0
0	0
0	0
0	0
0	0
0	5
0	0
0	0
0	0
0	0
0	0
0	0
0	0
0	0
0	4
0	0
0	0
0	0
0	0
0	0
0	0
0	0
0	2
0	2
0	0
0	0
0	0
0	0
0	0
0	3
0	2
0	0
0	0
0	0
0	2
0	2
0	2
0	0
0	0
0	0
0	2
0	0
0	0
0	2
0	0
0	0
0	2
0	0
0	0
0	0
0	0
0	0
0	0
0	0
0	0
0	0
0	0
0	0
0	0
0	0
0	0
0	0
0	0
0	0
0	0
0	4
0	0
0	4
0	0
0	0
0	2
0	3
0	0
0	2
0	0
0	0
0	0
0	0
0	0
0	0
0	0
0	0
0	0
0	0
0	0
0	0
0	0
0	0
0	0
0	0
0	0
0	0
0	0
0	0
0	0
0	0
0	0
0	0
0	0
0	0
0	>10
0	0
0	9
0	0
0	0
0	0
0	0
0	0
0	3
0	0
0	0
0	2
0	0
0	0
0	0
0	0
0	0
0	0
0	0
0	0
0	0
0	0
0	0
0	0
0	0
0	0
0	3
0	0
0	0
0	0
0	0
0	0
0	0
0	0
0	0
0	0
0	0
0	0
0	0
0	2
0	0
0	0
0	0
0	0
0	0
0	0
0	4
0	0
0	0
0	0
0	0
0	2
0	0
0	0
0	0
0	0
0	0
0	0
0	0
0	0
0	0
0	0
0	0
0	0
0	0
0	0
0	0
0	0
0	0
0	0
0	0
0	0
0	0
0	0
0	0
0	0
0	0
0	0
0	0
0	0
0	2
0	0
0	4
0	4
0	2
0	9
0	0
0	4
0	0
0	0
0	2
0	2
0	0
0	0
0	2
0	0
0	0
0	0
0	0
0	0
0	0
0	0
0	0
0	0
0	0
0	2
0	0
0	0
0	2
0	0
0	2
0	0
0	0
0	0
0	0
0	9
0	0
0	0
0	0
0	0
0	0
0	2
0	0
0	0
0	0
0	0
0	0
0	0
0	0
0	2
0	0
0	0
0	0
0	5
0	0
0	2
0	>10
0	0
0	0
0	0
0	2
0	0
0	0
0	4
0	0
0	0
0	0
0	0
0	0
0	0
0	0
0	0
0	0
0	0
0	0
0	0
0	0
0	0
0	0
0	10
0	0
0	0
0	0
0	0
0	0
0	0
0	0
0	0
0	3
0	0
0	3
0	0
0	0
0	0
0	0
0	0
0	0
0	0
0	0
0	2
0	0
0	0
0	0
0	0
0	0
0	0
0	0
0	0
0	0
0	0
0	0
0	0
0	0
[truncated: 34,378 more rows]

## Sheet: fig3c
prob_correct	Lev_str
[truncated: 36,312 more rows]

[truncated: 37 more sheets: fig3d, fig4ab, fig4c, fig4d, fig5b, fig5c, fig5d, fig5e, fig6a, fig6b, supp_fig1a, supp_fig1b, supp_fig2a, supp_fig2b, supp_fig3, supp_fig4, supp_fig5, supp_fig6, supp_fig7, supp_fig8 …]
